# Supplementary material for: Transcriptome and proteome profiling of neural stem cells from the human subventricular zone in Parkinson’s disease
Source: Acta Neuropathol Commun. 2019 Jun 3;7:4. doi: 10.1186/s40478-019-0736-0 (PMC6545684; doi:10.1186/s40478-019-0736-0)
Supplement: Supplementary file 5 — Table S5. Genes differentially expressed in CD271+ cells in comparison to SVZ homogenate from control donors and differentially expressed genes in CD271+ NSCs from PD patients compared to CD271+ cells from control donors. (XLSX 189 kb) [file 40478_2019_736_MOESM5_ESM.xlsx]

## Sheet: Downregulated genes CD271+ NSC 
Gene	Chr	baseMean	log2FoldChange	lfcSE	stat	pvalue	padj
C20orf26	chr20	8.58957	7.70661	1.35855	5.67267	1.40587e-08	5.37542e-06
SLC4A4	chr4	22.3556	7.19225	1.12535	6.39115	1.64646e-10	3.79336e-07
KCNJ3	chr2	7.13563	6.99641	1.28136	5.46013	4.75788e-08	1.31151e-05
SLC9C2	chr1	6.08061	6.9303	1.50306	4.61081	4.01104e-06	0.000359376
GYG2	chrX	40.4124	6.92806	1.12577	6.15409	7.55117e-10	7.45867e-07
PIRT	chr17	6.79745	6.89337	1.30225	5.29343	1.20045e-07	2.82574e-05
C2orf73	chr2	8.69979	6.87858	1.12027	6.1401	8.24685e-10	7.51922e-07
SULF1	chr8	9.80045	6.84363	1.30973	5.22521	1.73958e-07	3.4447e-05
LOC643037	chr11	5.98692	6.82838	1.44261	4.73336	2.20831e-06	0.000231639
RNF165	chr18	5.46846	6.68453	1.19173	5.6091	2.0338e-08	7.09017e-06
C1orf141	chr1	4.97815	6.65643	1.52219	4.37294	1.22585e-05	0.000789675
MASP1	chr3	29.4261	6.53031	1.16928	5.58491	2.33815e-08	7.69835e-06
CPS1	chr2	13.5486	6.4256	1.28073	5.01714	5.24471e-07	8.17968e-05
TPTE2P3	chr13	8.53999	6.39713	1.23542	5.17809	2.24168e-07	4.28559e-05
FOLR1	chr11	5.82614	6.37704	1.28866	4.94857	7.47621e-07	0.000100699
CRLF1	chr19	23.5885	6.28825	1.30399	4.82231	1.41903e-06	0.000166532
DCDC1	chr11	3.85858	6.27357	1.39884	4.48483	7.29711e-06	0.000533905
LOC100505695	chr2	6.77494	6.25284	1.21213	5.15855	2.48864e-07	4.53813e-05
CP	chr3	53.359	6.24937	0.966881	6.46343	1.02357e-10	3.79336e-07
LRRC3B	chr3	8.50102	6.21977	1.39443	4.46044	8.17898e-06	0.000587548
ALDH3A1	chr17	7.86242	6.15622	1.1853	5.19381	2.06035e-07	4.0035e-05
CRB1	chr1	9.90615	6.09347	1.268	4.80559	1.54296e-06	0.000174178
ENTPD2	chr9	7.75276	6.08051	1.39677	4.35326	1.3413e-05	0.000832378
AQP4-AS1	chr18	11.3486	6.01643	1.36794	4.39815	1.09175e-05	0.000714947
TRIL	chr7	18.0203	5.9832	1.34626	4.44432	8.81717e-06	0.000618402
ECM2	chr9	17.5521	5.9533	0.952091	6.25287	4.02985e-10	4.77658e-07
DCDC2	chr6	13.2593	5.93722	1.04767	5.66709	1.45243e-08	5.3799e-06
MDH1B	chr2	5.86459	5.92486	1.36721	4.33353	1.46737e-05	0.000896532
RGMA	chr15	16.1281	5.89661	1.17824	5.00458	5.5983e-07	8.44908e-05
TEKT2	chr1	4.66614	5.87582	1.38585	4.23987	2.23648e-05	0.00125635
SLC16A9	chr10	15.8594	5.86099	1.2904	4.54199	5.57249e-06	0.000441842
PRKG1	chr10	6.06694	5.79529	1.30787	4.4311	9.37531e-06	0.000631395
C17orf72	chr17	13.1915	5.77759	1.12095	5.15417	2.54754e-07	4.57515e-05
C4orf22	chr4	11.7332	5.76647	1.46091	3.94717	7.90796e-05	0.0031882
STK33	chr11	15.1386	5.75028	1.02662	5.60119	2.1288e-08	7.20933e-06
GABRB1	chr4	24.5228	5.7288	1.33349	4.29609	1.7384e-05	0.00102514
FIBIN	chr11	6.64171	5.71918	1.37538	4.15824	3.20703e-05	0.0016713
ELMOD1	chr11	4.08037	5.70078	1.55972	3.655	0.000257186	0.00750842
PAMR1	chr11	9.12731	5.70012	1.07713	5.29196	1.21014e-07	2.82574e-05
ADCYAP1R1	chr7	17.4583	5.69454	1.25329	4.54368	5.52797e-06	0.000441842
ANGPT1	chr8	23.4851	5.65358	1.06075	5.32978	9.83295e-08	2.5337e-05
LMO3	chr12	28.2946	5.63432	0.910517	6.18805	6.09141e-10	6.56377e-07
CNTN3	chr3	32.7841	5.60813	1.06126	5.28441	1.26109e-07	2.82574e-05
LRRC71	chr1	5.35096	5.57242	1.39295	4.00044	6.32242e-05	0.00264804
SLC39A12	chr10	22.6664	5.57052	0.933433	5.96778	2.40499e-09	1.37515e-06
OGDHL	chr10	6.12806	5.56476	1.23466	4.50712	6.57142e-06	0.000496122
PROM1	chr4	4.95246	5.55278	1.29064	4.30235	1.68998e-05	0.0010066
RARRES2	chr7	25.4503	5.50952	1.00091	5.50453	3.70163e-08	1.09689e-05
PLCE1	chr10	11.0669	5.4959	1.14031	4.81966	1.43802e-06	0.000167106
DCDC5	chr11	14.6349	5.48362	1.14225	4.80071	1.58103e-06	0.000176792
FMN2	chr1	46.6351	5.47018	0.937645	5.83395	5.41305e-09	2.49787e-06
WDR65	chr1	15.2125	5.43812	1.16598	4.66399	3.10139e-06	0.000305581
PCP4	chr21	36.8318	5.43315	1.39194	3.9033	9.48907e-05	0.00361652
SPAG8	chr9	17.989	5.42995	0.913343	5.94513	2.76232e-09	1.42355e-06
ADCY2	chr5	34.4592	5.40433	0.904813	5.97287	2.33123e-09	1.37515e-06
LGI1	chr10	11.6029	5.40058	1.26623	4.2651	1.99812e-05	0.00113864
LOC441204	chr7	8.31115	5.37737	1.24157	4.3311	1.48365e-05	0.000901834
GPC6	chr13	5.95924	5.35361	1.29071	4.14781	3.35664e-05	0.00171494
DMKN	chr19	11.1117	5.35317	1.22678	4.36359	1.27947e-05	0.000806676
ANKRD66	chr6	6.18539	5.34218	1.4173	3.76926	0.000163729	0.00549768
PPP1R1B	chr17	38.4845	5.33944	1.10353	4.83852	1.30809e-06	0.000155086
ATP2B2	chr3	5.78456	5.33761	1.36119	3.9213	8.80727e-05	0.00343397
GALNTL4	chr11	7.40091	5.33694	1.25072	4.26711	1.98024e-05	0.0011339
CTNNA2	chr2	25.914	5.31905	0.829495	6.41239	1.43253e-10	3.79336e-07
BBOX1	chr11	19.1504	5.29794	0.835124	6.3439	2.24024e-10	3.79336e-07
CHST9	chr18	4.1664	5.29456	1.35813	3.89842	9.6824e-05	0.00364369
GABRB3	chr15	6.10772	5.27614	1.32538	3.98086	6.86656e-05	0.00284578
FAT3	chr11	8.12509	5.26444	1.35041	3.89839	9.6833e-05	0.00364369
CCDC37	chr3	6.33358	5.2497	1.32385	3.96547	7.32527e-05	0.00298373
ABI3BP	chr3	7.73812	5.24958	1.14236	4.59538	4.31959e-06	0.000371016
CCDC108	chr2	4.14911	5.24176	1.29559	4.04586	5.21313e-05	0.00239501
RGS22	chr8	16.6258	5.23729	1.04818	4.99655	5.83639e-07	8.44908e-05
ELOVL2	chr6	13.8244	5.21688	1.1769	4.43273	9.30474e-06	0.00063065
DNAH7	chr2	19.9739	5.19159	0.942979	5.50551	3.68092e-08	1.09689e-05
MYLK3	chr16	23.5229	5.18885	1.02919	5.0417	4.61419e-07	7.39081e-05
RAVER2	chr1	5.12015	5.14032	1.36242	3.77292	0.000161348	0.00544859
RIBC1	chrX	7.53034	5.12525	1.29964	3.94358	8.02735e-05	0.00321447
DNAH5	chr5	35.8553	5.11776	1.13678	4.50197	6.7327e-06	0.00050508
DYNLRB2	chr16	20.2662	5.11266	1.06154	4.81627	1.46265e-06	0.000168319
SLC14A1	chr18	60.8619	5.1079	0.97567	5.23528	1.64739e-07	3.4257e-05
FHL1	chrX	29.0486	5.10688	0.794222	6.43004	1.27571e-10	3.79336e-07
AGT	chr1	703.755	5.10364	0.855501	5.96567	2.43636e-09	1.37515e-06
PURG	chr8	13.6233	5.09865	1.05056	4.85326	1.21446e-06	0.000150963
ZMYND10	chr3	10.227	5.08728	1.38393	3.67596	0.000236952	0.00716478
EPHX2	chr8	21.8304	5.08538	1.02223	4.9748	6.53157e-07	9.31111e-05
RPH3A	chr12	7.70269	5.06727	1.30015	3.89744	9.72166e-05	0.00364655
SPAG6	chr10	29.4773	5.06212	0.984514	5.14174	2.72203e-07	4.74474e-05
WDR96	chr10	47.7503	5.05403	0.929587	5.43685	5.42307e-08	1.4609e-05
TMEM232	chr5	18.8341	5.04933	0.924051	5.46435	4.64614e-08	1.31121e-05
SYT9	chr11	7.40517	5.03928	1.35085	3.73046	0.000191132	0.00607369
LOC255130	chr4	5.96653	5.03057	1.21282	4.14781	3.35668e-05	0.00171494
FAM227A	chr22	19.4026	5.02872	1.03932	4.83847	1.30842e-06	0.000155086
TSPAN6	chrX	42.0295	5.01166	1.04728	4.78543	1.70623e-06	0.00018554
CCDC113	chr16	17.1695	5.00641	1.0338	4.84274	1.28061e-06	0.000154888
NME5	chr5	12.3881	4.9789	1.19745	4.15792	3.21153e-05	0.0016713
C1orf194	chr1	34.9396	4.97851	1.14804	4.33653	1.44747e-05	0.000893588
EBF1	chr5	6.01206	4.974	1.06674	4.66279	3.11949e-06	0.000305581
CCDC153	chr11	6.49329	4.96738	1.24101	4.00268	6.2629e-05	0.00263242
FABP7	chr6	96.4608	4.95659	0.832981	5.95042	2.67449e-09	1.42355e-06
PACRG	chr6	14.1051	4.95654	1.19456	4.14928	3.33528e-05	0.00171494
C2orf40	chr2	22.2064	4.95332	1.19137	4.15769	3.21484e-05	0.0016713
CNTN1	chr12	31.5936	4.95324	0.962332	5.14712	2.64509e-07	4.67945e-05
TTC29	chr4	16.9303	4.94181	1.22878	4.02172	5.7774e-05	0.00254068
PZP	chr12	4.31718	4.93504	1.34683	3.66419	0.000248127	0.00731604
SLC47A2	chr17	54.1378	4.93087	1.0843	4.54751	5.42851e-06	0.000437715
C1orf173	chr1	9.89006	4.92726	1.05875	4.65384	3.25808e-06	0.000316541
CSMD3	chr8	5.12462	4.92674	1.11684	4.41134	1.02734e-05	0.000680284
GLRB	chr4	6.12294	4.92292	1.27138	3.87209	0.000107906	0.00395978
CCDC42B	chr12	12.0521	4.92034	1.08854	4.52012	6.18051e-06	0.000475698
NGEF	chr2	8.38076	4.91868	1.07962	4.55594	5.21509e-06	0.000423387
PPP1R32	chr11	11.7917	4.91451	0.820869	5.98696	2.13795e-09	1.37515e-06
CPE	chr4	142.359	4.9067	0.778323	6.30419	2.89708e-10	3.81546e-07
CCDC11	chr18	59.3434	4.90646	0.766015	6.40518	1.50193e-10	3.79336e-07
FAM183A	chr1	14.7045	4.89294	1.04855	4.66639	3.06543e-06	0.000305332
MAPK4	chr18	13.9729	4.89014	1.15668	4.22772	2.36068e-05	0.00131367
MAP3K19	chr2	9.37285	4.88727	1.20693	4.04933	5.13652e-05	0.00237964
EHF	chr11	3.946	4.88236	1.18378	4.12438	3.71733e-05	0.00182345
RSPH1	chr21	29.7672	4.87952	0.917226	5.31987	1.03843e-07	2.56428e-05
SOD3	chr4	13.9298	4.87305	0.883864	5.51335	3.52071e-08	1.09689e-05
TMEM47	chrX	64.9401	4.87053	0.923406	5.27453	1.33097e-07	2.86836e-05
KCNH2	chr7	6.87178	4.86383	1.29128	3.76667	0.000165441	0.00549846
CACHD1	chr1	5.68081	4.85064	1.1068	4.38259	1.17277e-05	0.000759609
GPM6A	chr4	103.762	4.81787	0.95628	5.03814	4.70086e-07	7.42925e-05
C21orf62	chr21	11.6892	4.80915	1.04474	4.60319	4.16065e-06	0.000362619
C8orf34	chr8	13.7696	4.79501	0.948448	5.05564	4.28941e-07	6.96471e-05
ENPEP	chr4	4.05161	4.78726	1.34158	3.56837	0.000359205	0.00978772
WWC1	chr5	39.858	4.78215	0.962955	4.96612	6.83044e-07	9.41409e-05
C6orf118	chr6	9.02319	4.77985	1.27627	3.74517	0.000180274	0.00585421
TM4SF1	chr3	74.1716	4.77876	1.22576	3.89861	9.67473e-05	0.00364369
LRRIQ1	chr12	74.2691	4.77711	0.820017	5.82563	5.6899e-09	2.49787e-06
ZMYND12	chr1	5.5731	4.77404	1.25457	3.80533	0.000141617	0.00492253
AK7	chr14	10.677	4.77111	0.903031	5.28344	1.26782e-07	2.82574e-05
C11orf88	chr11	24.5523	4.75481	1.18328	4.01832	5.86144e-05	0.00255796
FHOD3	chr18	7.77477	4.75008	1.05888	4.48595	7.25884e-06	0.000533905
WDR16	chr17	21.382	4.71914	1.27153	3.71139	0.000206122	0.0063957
RSPH9	chr6	4.59464	4.71624	1.06286	4.43731	9.10916e-06	0.00063065
NNAT	chr20	108.231	4.7097	1.08882	4.32552	1.5217e-05	0.000920242
SFRP2	chr4	21.0632	4.70897	1.14432	4.11509	3.87027e-05	0.00188783
C9orf24	chr9	116.602	4.70689	1.02857	4.57613	4.73651e-06	0.000389874
ITGB4	chr17	14.0567	4.68153	1.03476	4.52425	6.06094e-06	0.000469545
PNMA2	chr8	66.6964	4.68148	0.775973	6.03305	1.60895e-09	1.27139e-06
PRICKLE2	chr3	12.687	4.6789	0.964338	4.85193	1.22268e-06	0.000150963
NEK5	chr13	13.2199	4.6622	1.12242	4.15368	3.27167e-05	0.00169341
DNAH10	chr12	10.1413	4.64939	1.20271	3.86576	0.000110746	0.00402659
HPSE2	chr10	7.15116	4.6492	1.247	3.7283	0.000192776	0.00610955
ENPP5	chr6	5.25236	4.64136	1.04963	4.42189	9.78412e-06	0.000651524
EFHC2	chrX	16.4321	4.6405	1.12444	4.12696	3.67595e-05	0.00181546
TUSC3	chr8	14.8835	4.63336	1.11862	4.14202	3.44264e-05	0.00173641
CAPS	chr19	45.2675	4.61992	0.804063	5.74571	9.15343e-09	3.74123e-06
COL21A1	chr6	23.2918	4.61986	1.2588	3.67005	0.000242506	0.00729189
KCNJ16	chr17	21.2425	4.61749	1.14489	4.03313	5.50379e-05	0.0024525
RFX4	chr12	25.935	4.61277	0.928024	4.97053	6.67716e-07	9.31111e-05
CLIC6	chr21	11.7088	4.60694	0.991337	4.6472	3.36472e-06	0.000324244
TEX9	chr15	11.7713	4.60186	0.875937	5.25365	1.49117e-07	3.15622e-05
CNKSR2	chrX	7.84559	4.56451	1.20058	3.8019	0.000143588	0.00497646
SPATA18	chr4	19.5542	4.55458	0.961265	4.73811	2.15719e-06	0.000228296
NWD1	chr19	20.7409	4.55002	0.984351	4.62235	3.79415e-06	0.000348621
LOC100505875	chr4	23.1378	4.52102	1.01935	4.4352	9.1987e-06	0.00063065
FBLN5	chr14	17.7189	4.51303	1.08174	4.17202	3.01907e-05	0.00161194
ZBBX	chr3	27.8175	4.5023	1.1383	3.95529	7.64421e-05	0.00310297
SYTL4	chrX	11.1624	4.50076	1.14412	3.93381	8.36114e-05	0.00331454
DDAH1	chr1	138.807	4.48746	0.775862	5.78384	7.30165e-09	3.09094e-06
NTRK2	chr9	254.438	4.48434	0.706819	6.34439	2.23309e-10	3.79336e-07
PALMD	chr1	18.4487	4.48045	0.815092	5.49687	3.86599e-08	1.11765e-05
DPYSL3	chr5	75.8243	4.45285	0.70611	6.30617	2.86026e-10	3.81546e-07
EFEMP1	chr2	50.2655	4.43868	0.958985	4.62852	3.68295e-06	0.000342436
NELL2	chr12	14.2123	4.41596	1.09333	4.03899	5.36818e-05	0.00244727
FBXL2	chr3	7.47044	4.41192	1.21311	3.63685	0.000275989	0.00792083
DYDC2	chr10	30.6257	4.38461	0.95117	4.6097	4.03248e-06	0.000359376
ADGB	chr6	17.7459	4.35522	1.08518	4.01336	5.98611e-05	0.00256149
GJA1	chr6	66.9577	4.35376	1.05379	4.13151	3.60384e-05	0.00178729
TACC2	chr10	5.52027	4.35355	1.10325	3.94613	7.94253e-05	0.00319128
C6orf165	chr6	8.64068	4.3472	1.15738	3.75605	0.000172614	0.00566759
TMEM178B	chr7	8.50942	4.34155	1.05033	4.13352	3.57256e-05	0.00177922
ARMC4	chr10	6.03663	4.33488	1.17976	3.67438	0.000238429	0.00719109
CCDC170	chr6	28.9108	4.33457	0.866834	5.00046	5.7194e-07	8.44908e-05
CRISPLD1	chr8	16.8092	4.33387	1.00647	4.306	1.66234e-05	0.00100019
TENM3	chr4	8.97696	4.33157	1.20655	3.59005	0.000330612	0.00914909
EFNB3	chr17	11.3409	4.32931	1.07314	4.03425	5.4776e-05	0.0024525
GRAMD1C	chr3	7.85691	4.3285	1.04958	4.12404	3.7229e-05	0.00182345
VWA3B	chr2	12.916	4.32824	1.07235	4.03623	5.43164e-05	0.0024525
PARVA	chr11	16.7027	4.32747	0.828261	5.22477	1.74371e-07	3.4447e-05
CAPSL	chr5	13.1231	4.32723	1.19029	3.63543	0.000277513	0.00794222
PCSK1N	chrX	11.1288	4.32378	1.21359	3.5628	0.000366925	0.00986204
DBN1	chr5	5.72147	4.32079	1.14831	3.76273	0.00016807	0.00556043
IGFBP5	chr2	111.964	4.31282	0.923972	4.66769	3.04599e-06	0.000305332
SIX3	chr2	16.1356	4.31238	1.18638	3.63491	0.000278075	0.00794222
SALL2	chr14	13.2692	4.30318	0.939841	4.57863	4.68035e-06	0.000389874
SORBS2	chr4	13.5012	4.30209	0.808274	5.32257	1.02312e-07	2.56428e-05
PGR	chr11	11.4936	4.29848	1.14751	3.74593	0.000179725	0.00585242
TMEM231	chr16	22.1598	4.29449	0.937843	4.57911	4.66958e-06	0.000389874
MT1G	chr16	13.3285	4.29159	0.901282	4.76166	1.92012e-06	0.000205037
FBXO15	chr18	10.0784	4.28508	1.09115	3.92712	8.59692e-05	0.00337415
SCN9A	chr2	8.33068	4.27824	0.922696	4.63668	3.54056e-06	0.00033573
TMEM17	chr2	5.59132	4.2677	1.09763	3.88812	0.000101025	0.00373538
TPD52L1	chr6	40.8333	4.26402	1.14638	3.71955	0.000199575	0.00625811
GABRG1	chr4	74.288	4.26396	1.14949	3.70943	0.000207729	0.00642875
TTC18	chr10	51.8243	4.24974	0.803811	5.28699	1.24344e-07	2.82574e-05
TPPP3	chr16	309.412	4.24779	0.882732	4.8121	1.49355e-06	0.000170221
DPYSL4	chr10	5.72269	4.24606	1.17778	3.60515	0.000311975	0.00872131
KCNIP2	chr10	8.61881	4.23465	1.1543	3.6686	0.000243884	0.00729189
IQCA1	chr2	144.154	4.2306	1.00812	4.19652	2.71052e-05	0.00146702
MKRN3	chr15	7.88428	4.22832	1.13588	3.72251	0.000197249	0.00621806
WDR54	chr2	11.6323	4.22383	1.12504	3.7544	0.000173758	0.00568939
FAM81B	chr5	29.1077	4.22138	1.05382	4.00578	6.18139e-05	0.00261672
TGFBR3	chr1	45.6084	4.21169	0.694322	6.06591	1.31212e-09	1.11089e-06
NRG3	chr10	6.38171	4.20818	1.09628	3.83861	0.000123731	0.00440134
AKR1C3	chr10	5.28264	4.18762	1.10336	3.79534	0.000147442	0.00506558
FZD3	chr8	66.4585	4.18432	0.777784	5.3798	7.45703e-08	1.96418e-05
CASC2	chr10	22.2403	4.13367	0.897642	4.60503	4.12401e-06	0.000362619
MAOB	chrX	240.017	4.12876	0.875356	4.71666	2.39746e-06	0.000249273
CTXN1	chr19	51.1197	4.11904	1.13891	3.61666	0.000298434	0.00842222
CD24	chrY	134.858	4.11623	0.916839	4.48959	7.13594e-06	0.00052864
SPATA17	chr1	11.0038	4.10411	1.04167	3.93993	8.15069e-05	0.00325286
TEKT1	chr17	11.4782	4.10257	1.04813	3.91418	9.07123e-05	0.00350232
MYO5C	chr15	17.2579	4.07904	0.826914	4.93284	8.10414e-07	0.000107931
ARMC3	chr10	23.6598	4.06319	1.04177	3.90028	9.60813e-05	0.00364369
ATP1A2	chr1	206.661	4.06286	1.00512	4.04215	5.29637e-05	0.00242386
LOC284998	chr2	8.49894	4.0548	0.97107	4.17559	2.97208e-05	0.00159403
C5orf49	chr5	35.516	4.04951	1.02484	3.95134	7.77159e-05	0.00314391
KCTD1	chr18	15.0339	4.04455	0.907722	4.45572	8.36132e-06	0.000596971
WDR49	chr3	5.99204	4.03024	1.08511	3.71415	0.000203891	0.00635978
MAATS1	chr3	23.5281	4.02402	0.779572	5.16184	2.44537e-07	4.5289e-05
C10orf107	chr10	29.8343	4.02292	0.917802	4.38321	1.16943e-05	0.000759609
GPR125	chr4	14.9713	4.0106	0.869834	4.61076	4.01192e-06	0.000359376
KIAA1377	chr11	63.2801	4.0006	0.790979	5.05778	4.24175e-07	6.96471e-05
DZIP1	chr13	38.6051	3.98977	0.920559	4.33407	1.46375e-05	0.000896532
KLHDC9	chr1	5.89736	3.97006	1.02064	3.88978	0.000100334	0.00372807
TCTEX1D1	chr1	22.5903	3.96806	0.935782	4.24036	2.2316e-05	0.00125635
CCDC13	chr3	12.6555	3.96611	0.868729	4.56542	4.98499e-06	0.000407497
CD36	chr7	21.8192	3.95726	1.07919	3.66687	0.000245534	0.0072934
PTPRZ1	chr7	86.4107	3.94988	0.88136	4.48158	7.40939e-06	0.000538794
ICA1L	chr2	17.5371	3.93615	0.929807	4.2333	2.30287e-05	0.00128755
LRRC48	chr17	20.6218	3.93456	0.935403	4.20627	2.59621e-05	0.00142467
NTN1	chr17	4.66523	3.92846	1.10256	3.56304	0.00036658	0.00986204
FAM179A	chr2	27.2272	3.92178	0.85187	4.60372	4.15002e-06	0.000362619
LRP2BP	chr4	15.663	3.90603	0.84135	4.64257	3.44105e-06	0.000328926
NEBL	chr10	92.6465	3.8993	0.860412	4.5319	5.84542e-06	0.000455827
AQP4	chr18	277.246	3.88941	0.751929	5.17258	2.30887e-07	4.34397e-05
INHBB	chr2	18.5096	3.88795	0.907059	4.28633	1.81648e-05	0.00106063
SMAD1	chr4	13.6035	3.87872	0.890338	4.35645	1.32187e-05	0.00082464
CALY	chr10	20.2149	3.87729	0.97745	3.96674	7.28636e-05	0.00297811
REEP1	chr2	36.2564	3.87395	0.989154	3.91642	8.98724e-05	0.00349265
LOC286189	chr8	7.35735	3.8715	1.0279	3.76642	0.000165608	0.00549846
NPHP1	chr2	6.09788	3.85746	1.04828	3.6798	0.000233417	0.00711231
GMPR	chr6	15.6127	3.84637	0.73559	5.22895	1.70476e-07	3.4447e-05
KIAA1456	chr8	6.59406	3.82893	1.04016	3.6811	0.000232225	0.00709986
AGBL2	chr11	9.37782	3.81971	0.994253	3.84179	0.00012214	0.00436063
CCDC19	chr1	22.5161	3.79852	0.930336	4.08295	4.4467e-05	0.00210827
DNAH12	chr3	27.7585	3.79508	0.82538	4.59798	4.26615e-06	0.0003691
DKK3	chr11	128.401	3.7894	0.886056	4.27671	1.89677e-05	0.0010978
DNAH11	chr7	14.6917	3.7715	1.04613	3.60519	0.000311928	0.00872131
EFCAB1	chr8	20.562	3.767	1.04155	3.61672	0.000298358	0.00842222
FILIP1	chr6	12.1007	3.76605	0.946739	3.97792	6.95207e-05	0.00287118
NDRG4	chr16	80.3325	3.75638	0.665676	5.64296	1.67148e-08	6.00367e-06
SPA17	chr11	20.2794	3.75211	0.934631	4.01454	5.95628e-05	0.00255796
LTBP1	chr2	30.6879	3.75133	0.923407	4.06248	4.85533e-05	0.00227593
CDH4	chr20	9.43929	3.73866	1.01938	3.66759	0.000244847	0.00729189
TTC25	chr17	35.0079	3.72317	0.804545	4.62767	3.69795e-06	0.000342436
FUT9	chr6	50.9754	3.71319	0.864215	4.29661	1.73433e-05	0.00102514
PARD3	chr10	40.5187	3.68613	0.736054	5.00797	5.5008e-07	8.44908e-05
GRAMD3	chr5	57.5255	3.68118	0.794457	4.63358	3.59394e-06	0.000338087
SLC16A12	chr10	3.73358	3.6764	0.940477	3.90908	9.26471e-05	0.00355387
TSPAN7	chrX	32.8995	3.66447	0.95853	3.82301	0.000131834	0.00463689
LRP1B	chr2	9.54658	3.65909	0.920935	3.97323	7.09047e-05	0.00291817
LRRC6	chr8	27.6707	3.65897	0.873102	4.19078	2.78002e-05	0.0014978
SPATA6L	chr9	6.98345	3.65883	0.8679	4.21573	2.48972e-05	0.00137259
DNAAF1	chr16	12.5982	3.63579	1.0174	3.57361	0.000352097	0.00963834
ENPP6	chr4	49.8474	3.61033	0.948705	3.80554	0.000141495	0.00492253
LRRC34	chr3	10.6282	3.59591	0.867992	4.1428	3.43098e-05	0.00173641
FBXO36	chr2	13.5363	3.57841	0.803334	4.45445	8.41088e-06	0.000596971
HELZ2	chr20	17.0373	3.57823	1.00234	3.56989	0.00035713	0.00975359
CAP2	chr6	13.6984	3.57579	0.956424	3.73871	0.000184967	0.00595578
SOX6	chr11	42.0245	3.56908	0.92302	3.86674	0.000110298	0.00402266
ARMC2	chr6	6.26223	3.5572	0.905095	3.93019	8.48785e-05	0.0033443
PI16	chr6	23.724	3.5466	0.857936	4.13388	3.56697e-05	0.00177922
COL5A3	chr19	8.71813	3.53841	0.810234	4.36714	1.25883e-05	0.000797907
CRNDE	chr16	14.6143	3.53773	0.707617	4.99949	5.74809e-07	8.44908e-05
SLC9B2	chr4	20.3799	3.53514	0.938063	3.76856	0.000164194	0.00549771
NFIB	chr9	91.7951	3.52509	0.73605	4.7892	1.67445e-06	0.000183986
CCDC30	chr1	21.7182	3.51166	0.587649	5.97577	2.29001e-09	1.37515e-06
MT1F	chr16	143.212	3.49773	0.600024	5.82932	5.56531e-09	2.49787e-06
METRN	chr16	25.1273	3.491	0.791838	4.40872	1.03981e-05	0.000684716
PSD2	chr5	30.0865	3.48074	0.866698	4.0161	5.91691e-05	0.00255796
DPP6	chr7	51.8836	3.47944	0.935144	3.72075	0.000198631	0.00624504
SPEF2	chr5	29.4577	3.47071	0.864328	4.01551	5.93183e-05	0.00255796
KIAA1671	chr22	7.42078	3.46787	0.912695	3.79959	0.000144934	0.00500847
USH1C	chr11	47.7483	3.46422	0.707084	4.8993	9.61768e-07	0.000125273
CDH2	chr18	23.7191	3.45798	0.890682	3.8824	0.000103431	0.00380734
GPC4	chrX	21.0358	3.45728	0.834154	4.14465	3.40331e-05	0.00173131
KCNN3	chr1	39.9005	3.45634	0.779758	4.43258	9.31104e-06	0.00063065
MLC1	chr22	55.3283	3.44469	0.803607	4.28653	1.81482e-05	0.00106063
MAP6	chr11	27.9798	3.44252	0.677735	5.07945	3.78521e-07	6.40943e-05
CCDC176	chr14	21.3679	3.43578	0.650637	5.28064	1.28735e-07	2.82574e-05
LOC100506844	chr12	22.4951	3.43433	0.668294	5.13896	2.76268e-07	4.7458e-05
ACACB	chr12	17.1511	3.43137	0.96198	3.56698	0.000361115	0.00978911
SLC7A2	chr8	13.644	3.40069	0.953346	3.56711	0.000360943	0.00978911
FAM92B	chr16	6.41772	3.3989	0.929819	3.65545	0.000256733	0.00750842
AK1	chr9	81.2711	3.39276	0.670069	5.0633	4.12051e-07	6.87894e-05
TCTEX1D2	chr3	11.5768	3.39148	0.813792	4.16751	3.07947e-05	0.00163682
LPAR4	chrX	9.23552	3.39079	0.904632	3.74826	0.000178067	0.00581441
CETN2	chrX	291.437	3.38926	0.578216	5.86158	4.58478e-09	2.26431e-06
PARD3B	chr2	27.4878	3.3732	0.675143	4.99626	5.84514e-07	8.44908e-05
ODF3B	chr22	9.39082	3.36724	0.892086	3.77457	0.000160283	0.00542811
FAM169A	chr5	34.068	3.34703	0.895397	3.73805	0.000185457	0.00595578
HYDIN	chr16	41.6363	3.34531	0.894401	3.74028	0.000183813	0.00593662
PAX6	chr11	48.0744	3.33119	0.725724	4.59016	4.42901e-06	0.000374979
CEP112	chr17	18.5142	3.32325	0.903509	3.67816	0.000234919	0.00713974
EFHC1	chr6	42.1137	3.31837	0.681021	4.87265	1.10114e-06	0.000138849
FAM229B	chr6	26.8269	3.29529	0.576731	5.71374	1.10522e-08	4.36674e-06
ARNT2	chr15	62.7181	3.28904	0.815245	4.03442	5.47378e-05	0.0024525
MORN2	chr2	19.504	3.28185	0.741959	4.42323	9.72367e-06	0.000651156
WDR52	chr3	58.598	3.27719	0.75004	4.36935	1.24615e-05	0.000794251
PTPRF	chr1	79.6956	3.25995	0.864433	3.7712	0.000162463	0.00547067
SYBU	chr8	11.4286	3.25973	0.805446	4.04711	5.18537e-05	0.00239153
CAPS2	chr12	8.00851	3.2507	0.809713	4.01463	5.95391e-05	0.00255796
ITGB8	chr7	96.0755	3.23055	0.538103	6.00359	1.92996e-09	1.37515e-06
LRRC23	chr12	19.2037	3.20823	0.821559	3.90505	9.42052e-05	0.00360198
FLNB	chr3	75.9135	3.18497	0.693351	4.59359	4.35682e-06	0.000371521
CLU	chr8	1809.61	3.16745	0.795139	3.98351	6.79043e-05	0.00282411
SORBS1	chr10	117.793	3.15488	0.833213	3.7864	0.000152844	0.00522091
MNS1	chr15	72.4651	3.1457	0.692905	4.53987	5.62879e-06	0.000441842
RND2	chr17	63.584	3.13838	0.703527	4.46093	8.16052e-06	0.000587548
FAM107A	chr3	3433.38	3.13607	0.707198	4.4345	9.22864e-06	0.00063065
STON2	chr14	67.6669	3.12953	0.645934	4.84497	1.2663e-06	0.000154737
PEX11A	chr15	6.87111	3.12561	0.763724	4.0926	4.26568e-05	0.00204701
ST8SIA1	chr12	10.1934	3.11255	0.691821	4.49907	6.82516e-06	0.000508797
IGFBP7	chr4	74.7838	3.1051	0.699156	4.44121	8.94544e-06	0.000623708
NAT14	chr19	7.85839	3.0995	0.744213	4.1648	3.11622e-05	0.00164896
MTMR11	chr1	30.5442	3.09655	0.622807	4.97193	6.62896e-07	9.31111e-05
GLIPR1L2	chr12	14.206	3.08844	0.706847	4.36932	1.24636e-05	0.000794251
ADAM22	chr7	18.204	3.08273	0.796531	3.87019	0.000108749	0.00397839
ZIC1	chr3	24.7071	3.0717	0.785727	3.90937	9.25376e-05	0.00355387
ST6GALNAC2	chr17	14.3072	3.03812	0.742782	4.09019	4.31017e-05	0.00206002
MGST1	chr12	87.0107	3.02093	0.826044	3.65711	0.000255079	0.00748379
JAKMIP2	chr5	44.5096	3.00963	0.751591	4.00435	6.21886e-05	0.00262321
RABL5	chr7	71.558	3.00073	0.750697	3.99725	6.40813e-05	0.00267449
KANK1	chr9	38.5256	2.99408	0.764659	3.91557	9.01907e-05	0.00349356
BBS1	chr11	14.2901	2.99056	0.838507	3.56653	0.000361734	0.00978911
CCDC146	chr7	97.5705	2.98897	0.711362	4.20176	2.64847e-05	0.00144665
MPDZ	chr9	81.1522	2.9812	0.736246	4.04919	5.13953e-05	0.00237964
NEK11	chr3	34.8454	2.95302	0.77088	3.83071	0.000127776	0.00452098
EPDR1	chr7	15.9959	2.94667	0.729771	4.0378	5.39555e-05	0.00245032
KIAA1407	chr3	51.0023	2.93715	0.686815	4.27649	1.89866e-05	0.0010978
NEGR1	chr1	20.2824	2.93471	0.715795	4.09993	4.13268e-05	0.00199125
DYNC2H1	chr11	81.2392	2.93102	0.649256	4.51443	6.34874e-06	0.000485494
TMEM67	chr8	13.3132	2.92675	0.764768	3.82699	0.000129722	0.00457618
IQCG	chr3	22.0017	2.9177	0.691622	4.21864	2.45783e-05	0.00136134
DMD	chrX	65.7123	2.90042	0.767587	3.77862	0.0001577	0.00535593
CC2D2A	chr4	16.9039	2.8767	0.793979	3.62314	0.000291048	0.00825308
PBX1	chr1	134.485	2.87637	0.763472	3.76748	0.000164901	0.00549846
PLEKHG1	chr6	18.1025	2.86268	0.797866	3.58792	0.000333323	0.00918808
KATNAL2	chr18	10.6372	2.85337	0.748425	3.8125	0.000137569	0.00482426
SHISA9	chr16	9.31634	2.8077	0.765821	3.66625	0.000246129	0.0072934
FXYD6	chr11	129.944	2.80045	0.677448	4.13382	3.56781e-05	0.00177922
LRRC49	chr15	10.2293	2.78754	0.755658	3.68889	0.000225233	0.00691629
C1orf21	chr1	22.2049	2.76951	0.768611	3.60327	0.000314237	0.00876387
SERPINE2	chr2	60.2473	2.76413	0.603908	4.57708	4.71522e-06	0.000389874
C16orf55	chr16	8.80687	2.76161	0.727374	3.79669	0.000146639	0.00505265
PDE8B	chr5	22.9568	2.75938	0.763448	3.61437	0.00030108	0.00847673
TSGA10	chr2	31.8812	2.75489	0.727916	3.78463	0.00015394	0.00524324
PKIG	chr20	12.0987	2.74168	0.674899	4.06236	4.85793e-05	0.00227593
SPARC	chr5	585.373	2.73316	0.585548	4.6677	3.04596e-06	0.000305332
PPFIA2	chr12	56.4285	2.72831	0.765125	3.56583	0.000362704	0.009793
ARHGEF26-AS1	chr3	13.1981	2.70474	0.75124	3.60037	0.000317763	0.00884143
CMTM4	chr16	45.8312	2.70216	0.657098	4.11226	3.91812e-05	0.00189557
IFT81	chr12	34.3272	2.69783	0.736596	3.66257	0.000249699	0.00734412
NDN	chr15	32.8277	2.69182	0.722305	3.7267	0.000194002	0.00613202
ABAT	chr16	43.8915	2.68987	0.570671	4.71353	2.43467e-06	0.000250941
MAPK10	chr4	32.8452	2.66905	0.569963	4.68285	2.82908e-06	0.000289079
TNS1	chr2	137.541	2.64044	0.725998	3.63698	0.00027585	0.00792083
ITGA2	chr5	51.2866	2.63943	0.72529	3.63913	0.000273556	0.00788918
RTN1	chr14	199.777	2.6017	0.726336	3.58195	0.000341042	0.00937905
S100B	chr21	1027.62	2.55671	0.600455	4.25795	2.06311e-05	0.00117005
IFT57	chr3	56.6111	2.54406	0.516575	4.92486	8.44206e-07	0.000111182
DZIP3	chr3	87.2248	2.4831	0.518504	4.78897	1.67641e-06	0.000183986
SPAG16	chr2	60.2928	2.37141	0.608891	3.89464	9.83448e-05	0.00367723
LRP11	chr6	30.244	2.31523	0.602271	3.84417	0.000120959	0.00433151
AKD1	chr6	44.341	2.28351	0.579758	3.93872	8.19165e-05	0.00325824
WASF3	chr13	107.945	2.25038	0.601232	3.74294	0.000181881	0.00589025
IFT46	chr11	41.0252	2.22191	0.604201	3.67744	0.00023559	0.00714181
ACYP1	chr14	30.2985	2.21511	0.508387	4.35712	1.31784e-05	0.00082464
DTNA	chr18	658.516	2.2095	0.516905	4.27448	1.91587e-05	0.00110237
SPTBN1	chr2	267.655	2.20255	0.546505	4.03024	5.57189e-05	0.00247354
WRB	chr21	185.105	2.17189	0.444303	4.88831	1.01706e-06	0.000131035
C6orf226	chr6	12.2695	2.16013	0.58254	3.70812	0.000208804	0.00644519
EID2B	chr19	8.21697	2.14269	0.584691	3.66465	0.000247673	0.00731604
LOC100506990	chr8	95.1419	2.12835	0.472166	4.50762	6.55576e-06	0.000496122
IFT27	chr22	26.5292	2.11564	0.557771	3.79303	0.00014882	0.00509817
DYNC2LI1	chr2	13.6846	2.10761	0.549138	3.83803	0.000124023	0.00440134
CETN3	chr5	48.9172	2.0318	0.546714	3.71638	0.000202095	0.00632039
LRP6	chr12	46.2073	1.91463	0.535008	3.57869	0.000345322	0.00947478
SRI	chr7	112.974	1.82598	0.395889	4.61235	3.9815e-06	0.000359376
TRUB1	chr10	21.9219	1.81674	0.467295	3.88779	0.000101161	0.00373538
RPGR	chrX	44.9041	1.81513	0.497158	3.65101	0.000261207	0.0075699
NDUFAF6	chr8	14.4559	1.79548	0.464838	3.86259	0.000112192	0.0040667
KIF21A	chr12	146.477	1.77189	0.471056	3.76152	0.000168882	0.00556043
TRAF3IP1	chr2	63.8235	1.70782	0.470171	3.63233	0.00028087	0.00800276
C21orf59	chr21	59.7673	1.67887	0.449308	3.73658	0.000186543	0.00595981
CADM1	chr11	206.508	1.63523	0.295998	5.52447	3.30484e-08	1.05871e-05
FTO	chr16	322.118	1.54148	0.422022	3.6526	0.000259603	0.00755974
NEK4	chr3	37.4236	1.53724	0.382274	4.02131	5.78743e-05	0.00254068
ASPH	chr8	124.892	1.5181	0.413853	3.66821	0.000244252	0.00729189
C14orf142	chr14	26.9181	1.50502	0.414677	3.62939	0.000284094	0.00807521
IARS2	chr1	45.2405	1.36296	0.339383	4.01599	5.91975e-05	0.00255796
DDB1	chr11	81.4469	1.33102	0.365256	3.64408	0.00026835	0.00775792
GLO1	chr6	74.1922	1.29047	0.270231	4.77544	1.79315e-06	0.00019322
NDUFS6	chr5	141.564	1.24427	0.323528	3.84595	0.000120086	0.00431998
RAB4A	chr1	48.7315	1.19481	0.301029	3.96909	7.21465e-05	0.002959
RDX	chr11	475.722	1.14335	0.274883	4.15941	3.19075e-05	0.0016713
DSTN	chr20	97.3806	1.1234	0.291808	3.84978	0.000118224	0.00427228
CISD1	chr10	46.9817	1.12052	0.310516	3.60858	0.000307882	0.0086477
								Upregulated

## Sheet: Upregulated genes CD271+ NSC 
Gene	Chr	baseMean	log2FoldChange	lfcSE	stat	pvalue	padj
NLRP4	chr19	14.7642117044513	-8.08446707820988	1.60711493043907	-5.03042248260439	4.89400226185669e-07	9.48410277035615e-05
C16orf54	chr16	8.66269146898073	-3.92562798938224	0.974233249194411	-4.02945392453842	5.59065720137232e-05	0.00270692329946143
HSPA1L	chr6	214.12623019481	-3.84505325643774	0.806203227491157	-4.76933498319432	1.8483508037619e-06	0.000249527358507856
ZNF10	chr12	24.7479298589035	-3.03547628444935	0.779606960725745	-3.89359823265763	9.87681800038731e-05	0.00398925882829417
CABLES1	chr18	19.2872563986311	-2.97195280063722	0.78256932474254	-3.79768629650156	0.000146053000184907	0.00531765696127777
DNAJB1	chr19	1833.96535527013	-2.94647502488059	0.772347798545319	-3.81495879243799	0.000136205660502618	0.00506840766807096
ARG2	chr14	22.7785822976414	-2.83919917690376	0.788733733786804	-3.59969284345482	0.000318593287579374	0.00929101541326743
HVCN1	chr12	120.257573018813	-2.67671935810424	0.735838632899401	-3.63764450305803	0.000275142830614443	0.00849830619494224
USPL1	chr13	80.3069602363611	-2.66681371605944	0.666407780961201	-4.00177457744106	6.2869181525864e-05	0.00289415025300098
ZSCAN16	chr6	12.5022733364686	-2.62940667119762	0.693262664734071	-3.79280005249704	0.000148958094321724	0.00539075753998648
SLC7A8	chr14	20.4922799628805	-2.55681406212106	0.620424981726759	-4.12106884381891	3.77118703398175e-05	0.00200490319527835
HRH1	chr3	25.7428549925307	-2.43245463747445	0.670670765114371	-3.62689826961465	0.000286846240007227	0.00876961214678583
TP73-AS1	chr1	25.4181655224994	-2.42213042268479	0.630537902492216	-3.84137164968396	0.000122348706062476	0.00470877370281122
OLR1	chr12	458.978822428982	-2.23771322467482	0.494173393115914	-4.52819446746283	5.94898205584511e-06	0.000559791195324974
TTYH3	chr7	69.1221477642916	-2.23710209228883	0.572881304761085	-3.90500104244419	9.42249789299495e-05	0.00390383835118394
RAD51C	chr17	67.7963919516108	-2.12895198521951	0.558659929899367	-3.81081919657814	0.000138507044120673	0.00513630288614162
LGMN	chr14	59.265495515297	-2.02298000575628	0.471991202021862	-4.28605447959723	1.81874403451619e-05	0.00116235157312298
ENG	chr9	12.0827092681034	-1.91361982139868	0.529628998570374	-3.61313263919482	0.000302519851259825	0.009086940032217
LIMD2	chr17	35.8083652949119	-1.79607603144239	0.441269683710038	-4.07024569723807	4.69635812089601e-05	0.00237087154716662
PLD3	chr19	49.4775549760312	-1.55815043794381	0.412357435168851	-3.77864033737086	0.000157686978692215	0.00563871740769931
TET2	chr4	89.5064041391246	-1.26530193634961	0.342318495378359	-3.69627102663879	0.000218789403710402	0.00720206763172734
KDM2A	chr11	70.902439448232	-1.15532126307814	0.28109103550187	-4.11013201120197	3.9543298635302e-05	0.0020657075352311
CRYBA4	chr22	4.02393428383102	-6.3037225360663	1.71583021908559	-3.67386147297587	0.000238912291593313	0.00755402943024646
SOCS6	chr18	150.822227529072	-2.0018938431355	0.557317258707648	-3.59201839142332	0.000328126686290828	0.00952280709126643
CNOT6L	chr4	29.7166382079088	-1.7860279084989	0.485554339719523	-3.67832755759238	0.000234768335193703	0.00753975527350624
PAK1	chr11	73.0348905458934	-1.1582065446673	0.300257667150233	-3.85737541911892	0.000114611061211025	0.00447094772873528
HSPA1A	chr6	10283.8614523432	-2.801628243947	0.780502715034319	-3.58951761471299	0.000331290445574866	0.00959145711706508

## Sheet: DE genes CD271 vs SVZ Cntr 
Downregulated genes in CD271+ NSCs	baseMean	log2FoldChange	lfcSE	stat	pvalue	padj		Upregulated genes in CD271 positive NSC	baseMean	log2FoldChange	lfcSE	stat	pvalue	padj
ACTA2	27.6414587663203	-2.70971370332666	0.681104098840101	-3.97841344361488	6.93766581808985e-05	0.00243217274830351		AAED1	28.8827518755907	2.28349536612503	0.639900499496537	3.56851630514689	0.000359008515167068	0.00772431458221223
ACVR1C	11.5166178213719	-3.85413254614677	1.04271053724266	-3.69626316076046	0.000218796179140983	0.00550653778374772		ACOT9	78.8618221913439	3.76942601389019	0.955817433030033	3.94366736118293	8.02449443271359e-05	0.00269274548654943
ACVRL1	6.72792931446466	-5.57821079101547	1.38530981174021	-4.02668828571148	5.65679445608103e-05	0.00209224282449933		ACSL5	79.68704153217	4.19455371492122	1.1768903464893	3.5640990067033	0.000365108135951496	0.00781062469853606
ADAMTS9	7.92617015237575	-3.89165697044597	1.11536930314617	-3.48911966598739	0.000484614148540662	0.00921606768099946		ADAP2	112.331156098008	2.57325219806549	0.683683556222578	3.76380589330387	0.000167346798977722	0.00454528818114491
ADAMTSL3	8.79825383045543	-3.32522917389443	0.730695115755377	-4.55077514847883	5.34486421952416e-06	0.000375956378723324		ADRB2	104.936660442279	3.92947164557402	0.907631915467381	4.32936698083227	1.49538562190441e-05	0.000800432508739369
ADCK3	21.1917120735958	-1.61314007535728	0.461619445902945	-3.49452365942235	0.000474908515052944	0.00911043904838453		AGPAT9	154.337904806697	6.98179019161346	1.50905561496823	4.62659568167105	3.7172517790174e-06	0.000294848747904359
ADCYAP1R1	20.9778436528549	-3.59802497567528	1.0395570091105	-3.46111367067203	0.000537945616325202	0.00987505559980754		AP1M1	64.0271647095849	1.92182355524132	0.530488230044499	3.62274494776277	0.0002914932094035	0.00669153762925651
ADIPOR2	132.44135799027	-1.47871160902877	0.336924694354557	-4.38884900337009	1.13952150758489e-05	0.000672028654809295		AP2S1	208.921719723959	2.25746089502614	0.562187025055289	4.0154980360924	5.93203928317967e-05	0.00215537308126922
AHCYL1	512.888185578304	-2.17189453343752	0.391646202799905	-5.54555238353009	2.93027588136167e-08	6.98998201003948e-06		APBB1IP	234.93598766479	2.252334719115	0.616535913270033	3.65320927887052	0.00025898298073771	0.00614509606166124
AKAP11	131.458466365634	-1.67239017663717	0.462757339470658	-3.6139679136158	0.000301546396068287	0.00681721411231948		ARHGAP24	81.9430316618022	2.73256359988046	0.757297971125308	3.60830703906417	0.000308201615747999	0.00691891146249979
ALAD	165.648518004578	-2.31330335712128	0.641695342849051	-3.60498698159549	0.000312168576331595	0.00696224753676136		ARHGAP25	40.2040188257017	3.2825822015248	0.805503382299421	4.07519356672869	4.59760880367099e-05	0.00175782443911783
ALDH1A1	52.2306740743337	-2.29736177836115	0.608666604181674	-3.77441732892484	0.000160382082017506	0.00446668169029973		ARHGAP27	47.8067869318268	4.98032842468521	0.998459482902003	4.98801254329317	6.10036089212667e-07	7.52126517632651e-05
ALDH8A1	9.42420558706669	-4.16696290504148	1.056105482096	-3.94559348065452	7.96025680588979e-05	0.00267938337211745		ARHGAP4	33.259024372735	4.03259941719714	1.08416904770117	3.71953010994707	0.000199593753721547	0.00518991056774061
ALDOC	143.15680588409	-3.23651334076565	0.626989935198054	-5.16198611664046	2.44343416197235e-07	3.72386153601703e-05		ARRDC1	8.402470471373	5.85530826288771	1.60972209482046	3.63746530020809	0.000275334271585427	0.00641452858196793
ANGPTL4	43.8054311210059	-4.72722172573673	0.960070983674623	-4.92382522346788	8.48686425799055e-07	9.40670318211418e-05		ATF6	243.078212435057	1.43875547673557	0.308869467709838	4.65813434847883	3.19087954768476e-06	0.000261294934901081
ANKRD40	649.811899755818	-2.55985613875413	0.455228991299106	-5.62322740352928	1.87422416789332e-08	5.5583410254847e-06		ATP5J2	320.229921983738	1.80936948461703	0.477814830606624	3.7867587373123	0.000152625160917958	0.00433874583096569
ANP32B	473.402478996708	-1.52803131890026	0.392542954765273	-3.89264741692782	9.91562097780475e-05	0.00318781001336515		ATP6AP2	440.223322033546	1.47109568852201	0.328222665595926	4.48200518343567	7.3944947190971e-06	0.000497790126089892
APLNR	91.5059771178134	-6.51128831749953	0.866267109003442	-7.51649029476619	5.62662558329185e-14	2.05803208418205e-10		ATP6V0B	187.196400132775	2.5438035977247	0.581495171759989	4.3745910908004	1.2166031380906e-05	0.000695301366368135
APOLD1	37.5148524979807	-4.06251143009349	1.10498704657519	-3.67652403047155	0.000236433592496098	0.00585640137801282		B2M	2872.82092163548	1.94580558601828	0.467642147365857	4.16088583327797	3.17015543207952e-05	0.00136111157897185
AQP1	122.056139101142	-3.97279629027199	1.13627809932878	-3.49632391279811	0.000471715712295975	0.00909690072236158		B3GNT2	49.9382159991547	2.59310934009507	0.575412372370453	4.50652343364214	6.5898410748218e-06	0.000451939538212622
AQP4	357.476690170071	-3.24330069480257	0.846494654618319	-3.83144852375349	0.000127391029711868	0.00380888765402816		B3GNT5	134.034983312206	2.88668826383926	0.526325408166586	5.48460746726025	4.14388511635811e-08	9.16099721027446e-06
ARF3	220.851925634254	-2.16340480450497	0.581343773466565	-3.72138638658593	0.000198132004733338	0.0051641389262207		B4GALT1	200.794613866181	2.30371318663916	0.539575355109078	4.26949297225307	1.95917822022124e-05	0.000948564155048642
ARHGEF7	64.2740571559885	-1.36573674327919	0.344276746098092	-3.96697354311017	7.27910692520023e-05	0.00250757757458612		BACH1	93.3228355866525	2.22472669966145	0.53535739783405	4.15559158921172	3.24446938705095e-05	0.00136929086861962
ARPP19	303.920704100105	-1.5737519750259	0.416602334016534	-3.77758799345431	0.000158354563524752	0.00444098312756314		BCKDK	59.8984663156009	2.45832442829094	0.534780553141249	4.59688448626447	4.28855218482898e-06	0.000318773741861683
ARRDC4	113.702283405127	-3.01958353436706	0.53789463968928	-5.61370817175526	1.98036096581058e-08	5.57192330201014e-06		BCL2A1	62.0218098084113	7.50188225521375	1.48426330730506	5.0542799369168	4.32017561831107e-07	5.85250457527498e-05
ATN1	152.151635345839	-1.22561881235925	0.348467450151749	-3.51716871066586	0.000436176451952481	0.00870211674049923		BRE-AS1	28.9658641280474	6.31632697177674	1.38559467392585	4.55856758880323	5.15036899742129e-06	0.000366980513043531
BCAN	40.6556340892365	-4.12334607587694	0.71051323358529	-5.80333466143946	6.50088547244129e-09	2.30110375126123e-06		BTG1	612.761601123508	2.98130204827001	0.669286925527064	4.45444537247196	8.41103405345518e-06	0.000539732612096864
BCAS1	2374.24104185421	-3.42284656546305	0.797530040101239	-4.29180895183403	1.77223401259451e-05	0.000897272710259862		BTK	19.5679429475827	3.33640467267185	0.936257614181823	3.56355411388293	0.000365867228200814	0.00781062469853606
BCL2L2	46.9045845254572	-2.29602094198704	0.564146337848116	-4.06990312255681	4.70326913053494e-05	0.001791978200325		C14orf169	24.6836834936626	4.09367716896355	1.11126615873789	3.68379540470566	0.000229786702414737	0.0057175725296982
BEX2	85.4912827711649	-2.06318486181078	0.483785694975889	-4.26466694496538	2.00200607683997e-05	0.00096350932812127		C15orf48	133.107396692935	10.057654078165	2.08978505733401	4.81276964004892	1.48852834540378e-06	0.000144545323310758
BGN	9.61589979821518	-5.78284460097861	1.12456863194726	-5.14227805817884	2.71426996560855e-07	3.97115791101635e-05		C17orf62	27.7645702566781	2.83264017536585	0.740651824560295	3.82452332045157	0.000131025344207727	0.00390267346673061
C1orf21	26.6207066064758	-3.34008488172518	0.832442323955673	-4.01239195269826	6.0106592385087e-05	0.00216957117842618		C19orf10	51.0560818964011	3.37987512496502	0.777755296983491	4.34567933908493	1.38845277648489e-05	0.000765602628963254
C1orf64	9.78482137515995	-7.32599946328057	1.76122151777862	-4.15961273998097	3.18787638563533e-05	0.00136111157897185		C1QB	1027.46802538827	3.40803202064787	0.953011089842751	3.57606753685333	0.000348801576250764	0.00757611127500684
C1S	28.9329037789433	-4.1461341002712	1.02470772683153	-4.04616261955137	5.20640713744534e-05	0.00195650361367081		C1QC	194.996310965841	4.98222395027232	1.16112689185732	4.29085226189435	1.77988702734909e-05	0.000897272710259862
C3orf35	9.75206909681164	-5.51539322998032	1.34257553268771	-4.10806922642111	3.98980527727975e-05	0.00158731731839026		CAPG	54.6141960693495	3.5725853984441	0.790189621809634	4.52117479126394	6.14973816408978e-06	0.000427095423256691
C7orf41	2657.20631457465	-3.20690760837037	0.616802529912561	-5.19924522492635	2.00099391644682e-07	3.18216032538709e-05		CAPZA2	631.248815449289	1.42239548931938	0.340158431830578	4.18156763501259	2.89506103613206e-05	0.00127372507390655
CA11	28.583109055187	-2.96339731432982	0.588829580102316	-5.03269097624969	4.83642406493574e-07	6.31786681720713e-05		CAPZB	382.062678166918	1.66595498630714	0.442405411543617	3.76567497331097	0.000166099753776829	0.0045311291641504
CALCRL	7.57819972522296	-4.65393753041559	1.08586141951947	-4.2859405875891	1.81967618791771e-05	0.000910254767672852		CARM1	27.7430961294348	2.06943685010521	0.573480653358126	3.60855564697297	0.000307906474936199	0.00691891146249979
CAMK2A	16.6934324663673	-4.82433797778295	1.13529708511161	-4.24940576440277	2.14338354452163e-05	0.000992377537301089		CASP1	55.0775921631985	3.70232101403509	0.737841266896955	5.01777439151035	5.22735114066929e-07	6.66973535657722e-05
CASC3	382.105515591548	-1.5479487346749	0.390317083988861	-3.96587492111689	7.31272053100845e-05	0.00250757757458612		CCL3	130.675764652201	7.71166130226022	1.35307792097441	5.6993475266426	1.20266834163134e-08	3.88143520962373e-06
CBFA2T2	54.1706588244857	-2.35197569976073	0.511724469692884	-4.59617594830337	4.30315366587976e-06	0.000318773741861683		CCL4	503.217950633909	8.16454797924856	1.32575810868638	6.1583994287905	7.34838265853611e-10	4.03169014560584e-07
CCDC85A	8.9557635725505	-6.70501644436168	1.36466828040808	-4.91329397819422	8.95588349046628e-07	9.82729095408865e-05		CCL8	13.7875917991302	5.8017966176469	1.49682193078444	3.87607670513376	0.000106154232088705	0.00331860509603806
CCSER2	154.684444665293	-1.30906187159538	0.347671766930442	-3.76522339778391	0.000166400240296411	0.0045311291641504		CCND1	144.122477743967	2.21623706078751	0.639789565472771	3.46400938744574	0.000532187938344055	0.0098406777564036
CD34	8.1137352549441	-5.16161337924977	1.34567459967223	-3.83570692387819	0.000125203640427976	0.00375371460769448		CCNL1	347.067593697869	1.82764438419148	0.51697723104788	3.53525121500412	0.000407387658162862	0.00830904232903548
CDC14B	93.9807090442622	-2.00870130384435	0.56776111988304	-3.53793388363427	0.000403271023485656	0.00826249699674762		CCR1	173.532243780253	3.40323208239053	0.562761674466853	6.04737713458307	1.47222860492935e-09	7.0238106442999e-07
CDC25B	41.4540249432255	-2.4029443849688	0.512162661355709	-4.69176018924952	2.70864512543853e-06	0.000236016172345898		CCR5	15.5550014844192	6.03427371901564	1.51406840416965	3.98546968049634	6.73467768492177e-05	0.00237619351243237
CDIP1	46.9981500468809	-1.91729615038279	0.521903910399587	-3.67365737672831	0.000239103296950653	0.00587658337200557		CCRL2	38.8629987351717	3.55373502553445	0.943554687430192	3.76632650219055	0.000165667114152737	0.0045311291641504
CEP104	39.7537520753704	-1.39639575201925	0.393274662798409	-3.55068832068401	0.00038422514139617	0.0080001944526379		CD14	291.044572100295	3.62382259604642	0.86215389579289	4.2032201138681	2.63144473598349e-05	0.00117377410926613
CHI3L2	13.6048996729865	-6.24064369650375	1.40220552702753	-4.4505912836708	8.56341837126652e-06	0.000546316219697137		CD300A	36.8809742684555	2.70968913112207	0.722892037917397	3.74840085239908	0.000177965663079961	0.00473984762372916
CHST1	13.723570552993	-3.45548156772594	0.982745970105405	-3.51614931308781	0.000437854667338638	0.00870394794330955		CD300C	53.2267743880079	4.21235606879799	0.859177529420622	4.90277727775137	9.44910991452634e-07	0.000102658498110988
CLCN4	112.388223635813	-2.74431089378075	0.784859209022525	-3.49656455862772	0.00047129044024988	0.00909690072236158		CD37	295.604405236709	3.06629157354412	0.851036581395804	3.60300795591539	0.00031455589692928	0.00697297344849492
CLEC14A	10.5730385625544	-4.63196711543658	1.05751263376533	-4.38005841967504	1.18647495950492e-05	0.000688846017494575		CD48	16.5428796864766	5.0497643636233	1.44659542786982	3.49079242636576	0.00048159025936106	0.00917446165966826
COBL	117.111918414726	-2.38181190655086	0.632516266324639	-3.76561368198615	0.000166140508169929	0.0045311291641504		CD53	405.390293021955	2.58385810453875	0.651507339171704	3.96596929794183	7.30982720909268e-05	0.00250757757458612
COL4A2	7.74256161652841	-5.68152006139672	1.60838343681078	-3.53244128941196	0.000411741641091548	0.00836674264388436		CD58	17.7234011219287	2.900221891156	0.82671070261077	3.50814605641011	0.000451241238356784	0.00882614992600534
CPAMD8	10.8671819772601	-5.9434086698978	1.44854757551071	-4.10301240385726	4.0780537728004e-05	0.00160954391829941		CD68	70.0626309472767	3.40777280802265	0.799539041038345	4.26217186792661	2.02449641172357e-05	0.00096586083155838
CPEB2	125.120282141199	-1.86641502862915	0.523978258323612	-3.56200853562218	0.000368028415671003	0.00782584840422603		CD69	162.159728434075	4.47412105118027	0.922670164236204	4.84910125481731	1.24022105872884e-06	0.00012371768797665
CPNE6	11.8609856506527	-7.69004031795738	1.66785377642524	-4.61074011802142	4.01237885934386e-06	0.000307886945619442		CD83	427.78894401482	5.52731571449351	0.774396722803697	7.13757632455095	9.49908797294603e-13	2.08466984654274e-09
CTNNA1	271.57939980719	-0.954533957584666	0.274315846558512	-3.47968945126567	0.000501995302440104	0.0094483609840056		CD84	190.303252503073	2.81783963597592	0.771377773705235	3.65299562941866	0.000259198644766841	0.00614509606166124
CTNND2	241.321493305326	-3.47880359935792	0.861881613095958	-4.03628937721706	5.43032311958654e-05	0.00203368380857417		CDC123	191.446603613911	2.36028717318531	0.54547252076103	4.32705055406329	1.51119286600549e-05	0.000804966957217389
DBC1	11.3280027262179	-6.04937867332436	1.28790910184982	-4.69705405811298	2.63940614659709e-06	0.000235465813043734		CDC37	126.319660709092	2.29549768795262	0.529326440946222	4.3366390007822	1.44677947906712e-05	0.000784419579650278
DCTN1	217.306154005156	-2.06097771555986	0.576016727952615	-3.57798240145798	0.000346256759023552	0.00755362905917582		CDC42EP3	88.3539724848527	4.14696735063088	0.902458714761645	4.59518788261263	4.32359517910003e-06	0.000318773741861683
DCUN1D5	56.0072861572817	-2.58091802097151	0.471282324099408	-5.47637347932258	4.34130916735871e-08	9.16099721027446e-06		CEBPA	71.6843718695585	3.56611041891138	0.824923892376678	4.32295688349759	1.53951829374824e-05	0.00081609344141543
DDR2	12.0416840603206	-5.01603043814487	1.13208285257979	-4.43079799920505	9.38850057566026e-06	0.000582033993314802		CHCHD6	20.3691858335559	3.43708121082261	0.872906903896047	3.9375117729988	8.23308937543149e-05	0.00272935618479184
DGKB	10.5984359602801	-4.80831732273692	1.02389142307288	-4.69612032524535	2.651493859271e-06	0.000235465813043734		CHST11	109.311638420474	2.26140034647109	0.434246667225891	5.2076400745172	1.91257450472384e-07	3.08627647651981e-05
DLG1	169.242225917689	-1.80629628754657	0.441450662160029	-4.09172857213152	4.28169633148715e-05	0.00166606573919888		CIB1	68.391635593984	2.13751591863765	0.523866218644607	4.08027057779755	4.49833078475194e-05	0.00172916377814528
DNM3	161.390011823474	-2.53581553054667	0.730009477138562	-3.47367480828657	0.000513382825815632	0.00959684795174605		CITED2	79.8027028105817	4.40954498453595	0.907819831092615	4.85729087811268	1.19002712871833e-06	0.000119799703517672
DTNA	796.118218693044	-2.78807799283702	0.704839368250771	-3.95562183161862	7.63358334796535e-05	0.00260134503345416		CKS2	252.541216050263	3.68441747111339	0.800460587679958	4.6028718063337	4.16704738745662e-06	0.000315344903328011
DYNC1LI2	382.019975508101	-2.73508237406857	0.548642402926392	-4.98518225984716	6.19034313106228e-07	7.54740390857182e-05		CLIC1	361.668972210303	2.70736248658418	0.746922257690411	3.62469113580271	0.000289306993337303	0.00666925554178619
EIF4ENIF1	17.7323679705212	-1.9300807420263	0.49126730040668	-3.92877918076074	8.53781923475073e-05	0.00281337809197957		CMTM6	263.194814164052	2.36007971846051	0.367524970002009	6.42154931254768	1.34894299997359e-10	1.34563195806456e-07
ENAH	166.226771935343	-2.67910500132187	0.749285917382332	-3.57554431382009	0.000349499966383397	0.00757611127500684		COMMD8	32.8127068881385	2.37707702526521	0.550105988428127	4.32112551993383	1.55235331300385e-05	0.000818941004980348
EPAS1	194.976613059041	-3.33922844717975	0.907246330552421	-3.68061940261197	0.000232668074863793	0.00577616919791947		COPE	111.099782509883	1.77772381106176	0.476661154345896	3.72953364219759	0.000191834493440665	0.00502386610149027
ERBB2IP	269.841641239542	-1.80778184259186	0.412090405807704	-4.386857391277	1.15000135056801e-05	0.000672028654809295		CREG1	266.499386527693	3.24302570481473	0.70292402471708	4.61362194316806	3.95711920216605e-06	0.00030578499299555
ESAM	14.2605494550947	-7.59583748221553	1.27652944588467	-5.95038172186572	2.67517835876414e-09	1.17418928522876e-06		CSF2RB	26.8916378143832	3.32111067845358	0.950547955445394	3.49389071790431	0.000476035837071646	0.00911612781882578
FAM131C	19.5122989913614	-3.82355003404611	1.02162489912608	-3.74261633336939	0.000182114176249026	0.00482690544922842		CTSL1	1554.98146745288	4.00310690629158	0.975844329301955	4.10219825651402	4.09243373011515e-05	0.00160954391829941
FAM168B	129.463525994218	-2.30523757434977	0.609152896672478	-3.78433327156814	0.000154121185757525	0.00435325311592811		CTSS	191.661966874707	2.44616529061111	0.524132428728447	4.66707487751815	3.05518014641241e-06	0.000256104274384282
FAM219A	117.0807149457	-2.40276084870824	0.519903144962106	-4.62155474917038	3.80874785368708e-06	0.000296407022684456		CYBA	54.7292088663992	4.29628843736577	1.00769274538699	4.26349049056203	2.01258069503529e-05	0.0009643689068394
FBXO32	125.816593454694	-2.88944791011984	0.582883592669543	-4.95716116641143	7.153063877845e-07	8.09181133315394e-05		CYCS	297.318000289222	1.52103656531529	0.387987935369052	3.92031923329908	8.8431747692608e-05	0.00287941117932044
FBXW11	88.9497466578218	-1.41465993519415	0.364038821622057	-3.88601393909257	0.000101903657810989	0.00324112706423183		CYFIP1	870.113485639433	2.3796522690748	0.472273643851432	5.03871494853817	4.68667876423417e-07	6.1960151903544e-05
FGF1	304.858521382811	-3.48745265908797	0.643119802103242	-5.42271074173536	5.87019433960981e-08	1.13006390330769e-05		CYTH4	39.5272450416156	3.64927720680225	0.820872145766056	4.44560974035325	8.76429266197048e-06	0.000549711768417885
FXR2	92.6844835810961	-1.94492136538014	0.37502083329351	-5.18616885440588	2.14664193804837e-07	3.317619998057e-05		DDX39A	194.621099586312	3.11713040980741	0.888700667347213	3.50751442452733	0.000452313831374433	0.00883138731614174
FXYD1	24.6305097428668	-4.18419669730994	1.14431771475784	-3.65649910278229	0.000255683305792376	0.0061088852596101		DDX5	1268.60851037326	1.46772599400927	0.354366700363357	4.14182820367802	3.44548387969613e-05	0.00142669036271342
GAB2	196.580088754636	-2.68715234732815	0.558238915941194	-4.81362418597706	1.48217423069449e-06	0.000144545323310758		DERL3	6.86858466534508	5.38803778779715	1.43039709986805	3.76681257833518	0.000165345032113551	0.0045311291641504
GABARAPL2	251.956383718748	-1.34748677107981	0.367120726575321	-3.67041867575774	0.000242153505800714	0.00591792966403392		DHRS9	111.799020519037	4.43564915494291	0.872838130087796	5.08186913706066	3.73738866547179e-07	5.25773920848999e-05
GABRA2	6.8991470077107	-5.54704014613059	1.52433792943178	-3.6389832195531	0.000273716632448121	0.00639040980394304		DNAAF2	21.3859277091835	2.2707247840719	0.598280293018954	3.79541965625125	0.0001473939232291	0.00425619347261294
GALNTL2	160.326910653548	-3.78031979549763	0.909548325660674	-4.1562605183751	3.2349892703672e-05	0.00136929086861962		DOCK11	30.3223746725188	2.39448067575213	0.646518219184892	3.70365537226624	0.000212514919886356	0.00536597673521316
GAP43	32.421853665436	-5.29359493528798	0.942451776456453	-5.6168337389012	1.94488400049484e-08	5.57192330201014e-06		DOCK2	52.1669016279762	3.24657867164718	0.823998587524623	3.94002941364285	8.14716193169142e-05	0.00271728899320516
GAREML	13.1428650335984	-3.53496552334268	0.990921686097773	-3.56735105602875	0.000360608227969914	0.00774355006949877		DUS1L	21.0640223101198	3.83804247886156	0.932817474609821	4.11446245737081	3.88082711128546e-05	0.00156559984897556
GDF11	15.9719490277736	-3.01354918475318	0.823519969434284	-3.65935168132393	0.00025285413864623	0.00608457996351992		DUSP2	136.989712760295	4.23359829789674	0.995894395976929	4.25105143175724	2.12769296567916e-05	0.000992377537301089
GFAP	4190.1628903383	-5.32060173163419	0.803746876074145	-6.61974794555017	3.59811853127191e-11	5.64030780623523e-08		DUSP6	312.001649585642	4.98224290318149	0.911260627276189	5.4674181612276	4.56637922522335e-08	9.45412815818411e-06
GNE	28.0521711762531	-2.02218527091479	0.583814102769888	-3.46374858250357	0.000532704145384465	0.0098406777564036		EDF1	64.0404231630666	1.85729324586084	0.529401182247051	3.50829070304968	0.000450995943830658	0.00882614992600534
GPR116	9.28886680934285	-5.24969748658975	1.22570841787588	-4.28299048128209	1.84398063046351e-05	0.000911441417030453		EFHD2	80.28934820959	2.6376684879085	0.617845842913841	4.26913690228765	1.96230805792438e-05	0.000948564155048642
GUCY1A2	9.04015231341779	-4.60199892912316	0.892240646830557	-5.15780013550213	2.49868124751204e-07	3.75589442862323e-05		EGR1	665.076040506706	4.1259700482915	1.07086550156501	3.85293021603705	0.000116712661867182	0.0035873614528532
HABP4	130.822601590152	-1.71368448216226	0.392147857629587	-4.3699957779215	1.24248938860072e-05	0.000706416376223613		EGR2	46.0856260487132	5.97796116561726	1.22089466157626	4.89637751212646	9.76194482301381e-07	0.00010501747112052
HEPH	11.6008554816474	-3.33061660203016	0.94811951361084	-3.51286578771674	0.000443301340637535	0.00876458668615436		EGR3	54.7957553548568	4.08621105721496	1.02830065836138	3.97375127983136	7.07494431990848e-05	0.00245675202602392
HIPK2	1761.94744575132	-3.6056672316089	0.56944541435076	-6.3318926463212	2.42171969552086e-10	1.77933455511888e-07		EML4	144.630717365966	2.35147466579663	0.604781008848953	3.88814237118997	0.000101014371555677	0.00322218226476872
HMP19	11.9664986315211	-4.78795975297979	1.21968350946824	-3.92557554136913	8.65226107411822e-05	0.00284255271755387		ENG	18.1002867649117	5.4781435909456	1.44135628641927	3.80068664671025	0.000144295681697948	0.00419988465589281
IDS	227.585719734902	-1.55785755908659	0.439123775348879	-3.54765022196507	0.0003886840276961	0.00806243825313669		EPSTI1	20.4843557668775	3.95317317999536	1.06428108684234	3.71440705737259	0.000203680710718823	0.00524645173407899
IGDCC4	10.6262486746059	-5.29239357455034	1.0822764836573	-4.8900568888515	1.00806839635143e-06	0.00010691185069951		ERAP2	15.1418640886469	3.42702417227678	0.947006643217302	3.6187963377258	0.000295976446705212	0.00676614489520061
IL17D	83.6250798617668	-4.6924557218941	0.745427627850635	-6.29498498120377	3.07429624117334e-10	2.10839079089969e-07		ERICH1	71.2700573647414	1.48493053587286	0.426098964146131	3.48494284384978	0.000492242175752061	0.00932879688173983
INPP1	78.9808922433947	-1.79145953319136	0.471655993422236	-3.79823336960675	0.000145731082109814	0.00421928011607121		ETS2	263.922354883591	3.18600554364077	0.728205073301289	4.37514878768578	1.21349677948324e-05	0.000695301366368135
INSR	155.602415475662	-2.13903319380866	0.513026549507842	-4.16943956577039	3.05349568752813e-05	0.00132960349917644		EVI2B	399.007646516033	1.953857366043	0.56536539627058	3.45591962106556	0.000548418833119287	0.00996324479440055
ITM2A	34.0193911166865	-3.38253820877275	0.784208534884842	-4.3133147094216	1.60824931891935e-05	0.000840348560785811		FAM105A	55.9092528254577	2.90604084947156	0.827071229497482	3.51365244712626	0.00044199070857559	0.00875444773501795
KAT2B	54.2076204643176	-1.81690801646358	0.521708758546347	-3.48260976397269	0.000496551611655604	0.0093780737258123		FAM183A	20.1153225975219	5.22389733721762	1.47849720326567	3.53324803434135	0.000410487161520811	0.00835672657396633
KAT7	35.0211314735955	-1.76332664794032	0.473373957852136	-3.72501828351766	0.000195301066284082	0.00510247285794104		FCER1G	642.676131108278	2.65632920346574	0.641938306930072	4.13798206897645	3.50373745453352e-05	0.00144535755972166
KCNAB1	31.9759349972106	-2.99114275286661	0.7062256138289	-4.23539262000101	2.28152711448637e-05	0.00103880485590286		FCGRT	284.300666575211	2.17416574214846	0.620695415305603	3.50279007792895	0.000460412158683424	0.0089576287539596
KCNIP2	9.98536874150546	-3.09268243062953	0.702428655469166	-4.40284206310443	1.0684194627063e-05	0.000644163009026169		FGL2	161.854565412851	3.332540072669	0.706324207356117	4.71814506420957	2.38004764783965e-06	0.000217635523664538
KIAA2026	395.884218504126	-1.45323753538185	0.420230938087251	-3.45818787640076	0.000543822003170455	0.0099296915781592		FHOD1	23.5248269960144	2.78449262025032	0.700491585950131	3.97505505576272	7.03629769266587e-05	0.00245108871687691
KIF1B	243.248746703039	-1.98011286705121	0.567114487856445	-3.49155754164482	0.000480213015844494	0.00916413464845501		FILIP1L	51.6317323539752	4.37275604144402	1.15909545167116	3.7725590546831	0.000161581705201805	0.00448869886374532
KIF1C	168.029274424493	-3.88788979627487	0.487567526929582	-7.97405401618631	1.53552376131185e-15	1.68493022328749e-11		FOSB	745.279962600021	5.05264743049123	1.03794572555177	4.86793028393201	1.12773096693071e-06	0.000115822414013488
KIF5C	273.2599822942	-3.39109571536465	0.762310756296674	-4.44844269525815	8.64951180761749e-06	0.000548619035057727		FOXJ1	75.6559871240858	4.70876581568778	1.30304987389246	3.61364972287807	0.000301916879193217	0.00681721411231948
KLF15	52.2338282060891	-2.96013931093571	0.847499448126725	-3.49279202184576	0.000477998636240804	0.00913776835447795		FXYD5	55.0731877754891	4.2188528020899	0.844424014060144	4.99613077298085	5.84920034189743e-07	7.29355401723187e-05
KLHDC5	39.7357013658109	-1.78169127165139	0.480509596770938	-3.7079202655358	0.000208968427506767	0.00534501294879196		G0S2	233.944187570924	5.33092532035495	1.0036195613194	5.31169929903187	1.08607706805074e-07	1.86211307308137e-05
KLHL20	69.5313408512264	-1.46176009793522	0.407638956814638	-3.58591855243098	0.000335893790258561	0.00740112963957268		GADD45G	51.3938951796345	3.36409886967067	0.89055579532938	3.77752734563524	0.000158393118171486	0.00444098312756314
KPNA6	84.4939899751329	-1.33008453269977	0.368923156140479	-3.60531593249544	0.00031177340715607	0.00696224753676136		GAK	70.1487138909362	2.77823172500953	0.655234299727056	4.24005844347103	2.23461598296006e-05	0.00102595988205108
LHFP	39.1660298901732	-2.03890874829986	0.573439888057825	-3.55557538071761	0.000377152787097524	0.00791299719468667		GAS6	90.9548971819068	2.99200119142391	0.698516757870901	4.28336350947916	1.84089044731914e-05	0.000911441417030453
LHPP	287.286217516585	-3.62744104990458	0.8733885754812	-4.15329573999295	3.27720748278927e-05	0.00137780834132746		GGH	26.1639882344836	2.89160624956659	0.808799268494867	3.57518405641948	0.000349981592556942	0.00757611127500684
LINC00641	32.6561957734912	-2.55243708555901	0.673308763533861	-3.79088647556367	0.000150110558632533	0.00428948739550727		GIMAP2	15.6564068067056	5.56482092644097	1.51449209925675	3.67438095528655	0.0002384267749936	0.00587658337200557
LIX1	22.7137723382684	-3.05910768967313	0.859100286456701	-3.56082722575987	0.000369688286558725	0.00782584840422603		GK	43.2257233035333	3.78955145646279	0.96859950140703	3.9124028568649	9.13823019236152e-05	0.00296668047043737
LMOD1	29.3982637564415	-5.16203029365495	1.34298406405481	-3.84370182179933	0.000121192244585812	0.00368377423778424		GLA	79.8833729659491	3.26496021973668	0.785115995320722	4.1585705032069	3.20245393221593e-05	0.001362035930163
LOC100506548	50.9433385917376	-2.91111852553133	0.585963102076634	-4.96809187338661	6.76149285318472e-07	7.89296394446765e-05		GNLY	46.7726849050287	4.30251429342914	1.05016136055294	4.09700304643063	4.18533396747766e-05	0.00163436546708656
LOC100506730	17.7170960372589	-2.69729481027941	0.684895449296831	-3.93825774875373	8.20754022475897e-05	0.00272913148140243		GPR183	191.757100289994	2.1980867850613	0.577288945060847	3.80760242140028	0.000140320629244712	0.00410596870587259
LOC100652772	30.4484415709306	-1.55922225643522	0.449181243591562	-3.47125415114841	0.000518033447437056	0.00965090155980784		GPR84	27.6512021507932	5.46117225815548	1.26141314299647	4.32940808368506	1.49510656563568e-05	0.000800432508739369
LOC283335	29.3857887329651	-2.71969515551298	0.783097735099826	-3.47299581343608	0.000514683383697893	0.00960479722672955		GPSM3	40.5663898918501	2.75960276584538	0.734143355992411	3.75894264154303	0.000170632946767201	0.00459334059589828
LPHN3	13.3335466424021	-3.80315193872102	1.01215278541913	-3.75748799342202	0.000171627599044773	0.00459334059589828		GPX4	142.463445072483	3.08980471796325	0.782953001006686	3.94634762749554	7.9352380827482e-05	0.00267918053790757
LRP4	27.6403239232812	-3.06323392384922	0.755939480519764	-4.05222111397466	5.07336823355962e-05	0.00191306081191923		GRAMD1A	36.436845337923	4.08808403285306	0.875970337700116	4.66692062152063	3.05747379425325e-06	0.000256104274384282
LRRC8A	61.3547689399939	-2.56796891382214	0.467282041910871	-5.49554376907117	3.89508317621705e-08	8.90432243596452e-06		GRN	608.801297959531	2.5160600068282	0.611835582296666	4.11231396085789	3.91713097579964e-05	0.00157445707682965
LSAMP	77.4027829382721	-3.03119591702598	0.759661762446739	-3.99019151268457	6.60199659576081e-05	0.0023368938272672		HAMP	192.928023232774	4.66800002222883	1.13110886986447	4.12692371759773	3.67648279579323e-05	0.00149888700939855
LSS	60.0281574166471	-2.03021435342795	0.513766244198473	-3.95163048634169	7.76205294250504e-05	0.00263693519932222		HCK	177.838338714172	3.39544869767826	0.722073682604904	4.70235763949888	2.571745229871e-06	0.000233221160391524
LURAP1L	16.1506854363592	-3.08561951448367	0.724215064233739	-4.26063978349915	2.03842544189768e-05	0.000968296206664212		HCLS1	252.026128324336	1.97234863541017	0.532553163609614	3.70357134307814	0.000212585359246112	0.00536597673521316
LUZP2	8.43968553690354	-3.58064767509664	0.987390857489896	-3.62637313069641	0.000287429937962366	0.00663993412476008		HCST	112.089909108246	3.54458275970268	0.863257421051454	4.10605535876581	4.02473064856211e-05	0.00159434546594484
MAN1A2	321.479962796374	-2.70780224763719	0.624497137756091	-4.33597223098046	1.45117264803615e-05	0.000784419579650278		HLA-B	337.668605756072	2.50804924415838	0.710643718772719	3.52926393058083	0.000416717305785831	0.00843660331436887
MAN2A1	118.573601002569	-1.84089559654336	0.501183752791408	-3.67309511988419	0.000239630231488174	0.00587658337200557		HLA-DRB1	1448.35091774759	2.87517272247655	0.660432634151494	4.35346858074403	1.34000307866061e-05	0.000750816484003152
MAP4	533.391924716584	-2.79667884855075	0.483946033363417	-5.77890643945128	7.51877209834159e-09	2.50010564348795e-06		HLX	15.5091163348967	4.51437465827208	1.23475465462467	3.65609041550389	0.000256091061644094	0.0061088852596101
MAPT	298.347711768999	-2.99414185377791	0.847743596621522	-3.53189557044175	0.000412592257520104	0.00836853020659538		HN1	139.103165360658	1.67812380554593	0.442793108886387	3.78985980555652	0.000150732332259096	0.0042960672256599
MARCKSL1	506.431242329801	-2.30484138134501	0.648830144122083	-3.55230317553085	0.000381874591643081	0.00796636861996108		HSPA5	1087.01766459981	2.0698998500192	0.543971230795189	3.80516419405743	0.000141710153743343	0.00413559977932369
MBP	29233.4369467552	-4.29475375336248	0.665964579408073	-6.44892218919477	1.12648375690305e-10	1.23609062644971e-07		IER2	372.393820516202	3.57171541399679	0.617400229381798	5.78508922417011	7.24738520641335e-09	2.48517368343668e-06
MEG3	75.4179412832445	-3.70089782435028	1.05391300270391	-3.51157810450702	0.000445454546547358	0.00879013154833278		IER3	1641.11861269726	5.68084954436605	0.971663853177448	5.8465173174746	5.01971333234675e-09	1.90201491535956e-06
MGAT3	17.1487548027797	-3.38331672091393	0.724353990679968	-4.670805661936	3.00020681645723e-06	0.000255203638736319		IER5	877.019290815099	4.39805263271717	0.815894852627314	5.390464982779	7.02756090869616e-08	1.29397540105299e-05
MON2	60.1366582895334	-1.7373036855452	0.476509804667324	-3.64589284108876	0.000266465005916988	0.00627450753203242		IFI30	4453.84485844605	4.25103507401688	0.943668583857503	4.50479664867046	6.6436530851058e-06	0.000452800032937055
MORF4L1	683.267356742734	-0.941749309746982	0.256670629097092	-3.6690965111974	0.00024340918252398	0.00592223716149807		IFNGR2	320.847340676692	2.21187104385842	0.575361566475281	3.84431490168617	0.000120889690744914	0.00368377423778424
MOXD1	11.7750120993512	-5.6969405357185	1.23177969090379	-4.62496709256385	3.74657878508848e-06	0.000294848747904359		IGSF6	98.9589238276254	2.96226129073544	0.852275529831607	3.47570848516644	0.000509505792544851	0.0095492918402923
MRO	34.387024345638	-3.32721717492459	0.935265289751135	-3.55751166154144	0.000374384485835648	0.00788506902701453		IL10	63.1010498107305	6.12355803051162	1.41090244978568	4.34017109506174	1.42371819558088e-05	0.000777236803985522
MRVI1	86.1076837692214	-3.93337819588376	0.777104317261646	-5.06158325016668	4.15789110603302e-07	5.70306738831254e-05		IL10RA	49.0920646516393	2.24636033413378	0.614218086205093	3.65726829701934	0.000254917515352127	0.00610744518768316
MT-TF	193.758191830467	-2.84756280670046	0.574230812690939	-4.95891676964584	7.08873268397899e-07	8.09181133315394e-05		IL16	31.9677151684814	2.94678769937757	0.767341072213341	3.8402580105321	0.00012290507064552	0.00372551751434612
MYBPC1	16.6133407202025	-4.1376646577134	0.991302667492025	-4.17396703691074	2.99341085487834e-05	0.00130863335898725		IL1A	469.158777085425	7.632653406536	1.23161939899368	6.19725006992615	5.74581737219752e-10	3.50271411250685e-07
MYCN	22.6144134711556	-3.20575914022448	0.823645313730455	-3.89215975224208	9.9355784614133e-05	0.00318781001336515		IL1B	3599.84270021605	7.99889148210896	1.32936421645429	6.01708048336352	1.77590797926549e-09	8.11959927353344e-07
MYCT1	11.8784204833916	-7.5027051984631	1.5793055577489	-4.75063559527851	2.02778266486913e-06	0.000186982009929487		IL4R	85.342947765404	2.02336304344793	0.492552686605783	4.1079119015492	3.99252328329272e-05	0.00158731731839026
MYLK	299.661826046081	-2.93641722591676	0.732897689719979	-4.00658545811311	6.16028428862762e-05	0.00220185014655084		IL6	23.1793947960088	6.18098711481152	1.66769431960951	3.70630699051539	0.00021030336686956	0.00535419685535888
NAPEPLD	72.3497259663131	-2.23608061904292	0.619813727401148	-3.60766552947884	0.000308964423277581	0.00691891146249979		IL6R	94.4963550559669	2.19775714230587	0.630032581129237	3.48832299810071	0.000486060520847357	0.00922758147968521
NAV1	120.257936822274	-2.64043272784509	0.613403083501176	-4.30456383227495	1.67315046507487e-05	0.000862440942377901		INHBA	169.349668255813	6.07760305760857	1.67564410488718	3.62702499885425	0.000286705545429538	0.00663993412476008
NCAN	20.1108619808483	-5.65855586599839	1.01958856683875	-5.5498424070631	2.85927223385219e-08	6.98998201003948e-06		IRF8	85.8137238327593	2.35163820427848	0.604742225457554	3.88866215270351	0.000100798315786079	0.00322218226476872
NCOA1	102.674571309587	-1.18649475539103	0.31914996942285	-3.71767153083763	0.000201067462229027	0.00521587059820122		IRX5	23.7577725217336	3.96804547326973	1.07144431082107	3.70345470426639	0.000212683170697127	0.00536597673521316
NDRG1	687.74737701983	-2.15306832244364	0.591329533056441	-3.64106340387727	0.000271514254224542	0.006352507274213		ITGAX	124.410644356559	4.42920923821272	0.877739300343754	5.04615577367686	4.5078792386402e-07	6.03231205921939e-05
NDRG2	602.142265566021	-3.42875220146482	0.811414358314122	-4.22564891332309	2.38253207028991e-05	0.00107586520194614		ITGB7	9.13943225623661	5.68873675005914	1.58922932931741	3.57955686137663	0.000344177354817613	0.00753406346209139
NEK7	62.6121780949228	-1.67153022615318	0.480223041022205	-3.48073724783207	0.000500035759197717	0.00942765014721056		ITPRIP	157.643196668508	2.18297259294799	0.629100503420289	3.46999021790576	0.000520477320172339	0.00967999599025607
NFE2L1	98.6526207176725	-1.52799788086277	0.348333404695889	-4.38659588849018	1.15138418941172e-05	0.000672028654809295		JUNB	1617.77746819602	2.80878936850738	0.737365620287346	3.80922203480659	0.00013940473004524	0.00409007514114014
NGRN	125.500919293277	-1.37340448903591	0.386189203067739	-3.55629954987376	0.000376115210001854	0.00790634520948343		KBTBD8	37.3634131671343	6.90950805219192	1.54681511959873	4.46692559740713	7.93517117939722e-06	0.000518289484235272
NIPAL4	14.1517921264701	-2.622189577718	0.729040281370031	-3.59676912884747	0.000322194209855166	0.00712789730794503		KDM6B	64.8981311074319	4.43737117120272	1.21318747907978	3.65761372229832	0.000254574318920951	0.00610744518768316
NTRK3	27.3036999296661	-3.70911799176524	0.847604732042079	-4.37599962759659	1.20877220004423e-05	0.000695301366368135		KLF6	903.09928560358	2.11143024675251	0.591405729294175	3.57018902957271	0.000356723712288766	0.00769023437120752
OLFM1	24.4766141465691	-5.72255311363065	0.735245050915267	-7.78319161279215	7.07174008152801e-15	3.87991019573034e-11		KRTAP4-12	15.359444054494	5.91029406843172	1.68113822177574	3.51565028495327	0.000438678403941307	0.00870455357404694
OTUD7B	41.626204150283	-2.3195657267627	0.641751144188214	-3.61443177432405	0.000301007065820536	0.00681721411231948		KYNU	107.392861411304	4.91520294280601	1.14340827168599	4.29872956538822	1.71779917412823e-05	0.000880813567182666
PAFAH1B2	271.523125851869	-1.40667441201196	0.273289841619486	-5.14718880027213	2.64419161366719e-07	3.9209073752392e-05		LAIR1	123.660260769473	3.10505924631894	0.813456844306706	3.81711613597071	0.000135020624434824	0.00398274546215947
PAIP2B	55.4175818710339	-2.78117295499972	0.743517174810014	-3.74056316279495	0.000183608396512984	0.00485478297575175		LAP3	73.3258861614775	2.54845832406311	0.671905239501959	3.79288354106619	0.000148908002928141	0.00428032096802436
PAK3	8.4171018312316	-6.21074231558845	1.25181660781601	-4.96138354197428	6.99928302075128e-07	8.08454027228461e-05		LAPTM5	361.426090071944	2.47709556441065	0.648546781623676	3.8194554881748	0.000133746590992605	0.00395579876809125
PAQR6	455.315347536251	-3.03619001774286	0.791043773528349	-3.83820733990526	0.000123935813171219	0.00373611999430709		LCP1	206.484877624392	2.39395450716444	0.632541350708768	3.78466088340627	0.000153918311897161	0.00435325311592811
PCDHB4	13.060761212806	-2.42733523267534	0.650038345001233	-3.73414161078565	0.000188356496855563	0.00496835538460598		LCP2	162.78960956433	3.56679059171632	0.759635311037594	4.69539862074658	2.66087312653085e-06	0.000235465813043734
PCSK2	12.3177463113672	-6.81833423417885	1.67123048003922	-4.07982879418215	4.50688818508658e-05	0.00172916377814528		LHFPL2	121.889337116833	2.71496090011829	0.62365760117072	4.35328759726781	1.34111027854386e-05	0.000750816484003152
PCSK6	91.1177550507848	-2.52648037134012	0.72830423465845	-3.46899036296961	0.000522418193176508	0.00969965284894386		LILRB4	116.311857011609	4.6856702239517	0.921207416501637	5.08644431212455	3.64838779646447e-07	5.19918951826034e-05
PDE2A	13.8629269739375	-3.48027047719475	0.926182007361363	-3.75765286901852	0.000171514587791831	0.00459334059589828		LINC00324	39.6190577271311	4.45181973515434	1.19340191277507	3.73036081767485	0.000191205747048527	0.00501937957503227
PDE4D	13.1863729735446	-2.59299337078774	0.748517563920872	-3.46417171189032	0.000531866887550163	0.0098406777564036		LOC100128239	46.752012872924	4.17857950558151	1.20183841754608	3.47682304424364	0.00050739257529985	0.00953359371363913
PDGFRA	18.0669233068399	-5.41902066000891	0.892529180111535	-6.07153332435778	1.26694662968652e-09	6.31918425797735e-07		LOC100216545	34.4463294104696	2.78833894445576	0.610443180288419	4.56772888041495	4.93037180321838e-06	0.000353601109782453
PDGFRB	9.57518210596825	-3.76001737288945	1.01968717280683	-3.68742244990637	0.000226537100295494	0.00567532329119281		LOC338758	46.0524276513101	3.06018429594411	0.718949120302145	4.25646851707397	2.07681265831265e-05	0.000980725723099189
PDZD2	10.5669875695213	-3.63094429147841	0.782706675818793	-4.63895914479082	3.50168260591709e-06	0.000284194558410991		LOC374443	19.742707161729	4.42118478725862	1.21204878015141	3.64769542254425	0.000264603042277507	0.00624406275894856
PGAM2	8.52263229476725	-3.16196627643024	0.894230818341469	-3.53596209342767	0.000406292987991604	0.00830214703395133		LPAR6	599.232090743538	3.42087185307707	0.777257470751841	4.40120807043264	1.07649831907651e-05	0.000645487216132601
PHACTR3	53.7521009766139	-3.03905085816524	0.655286438475689	-4.6377441676263	3.52232388078874e-06	0.000284194558410991		LRCH1	33.5903086871357	2.4067931230002	0.695302900793383	3.46150306615132	0.000537168001227664	0.00987505559980754
PIANP	20.3276633683799	-4.32229591116402	1.21964227494374	-3.54390463495815	0.000394247821719852	0.00814129717753911		LRRC33	61.5075065679015	5.04417111415293	1.00837578909735	5.0022731294136	5.6658240297652e-07	7.14610196305903e-05
PINK1	154.687919922686	-2.68500070667656	0.490075132294163	-5.47875321505787	4.28333279410743e-08	9.16099721027446e-06		LTC4S	23.1557696989679	6.01872231712598	1.69391921278434	3.55313421779594	0.000380670187970343	0.00795636947161634
PIP4K2A	723.686279314727	-2.5197162530567	0.653031638553828	-3.85849031547191	0.000114089587760288	0.00352649308871448		LYN	138.727737753502	2.45004704389417	0.503334022600449	4.8676364677995	1.12940839327834e-06	0.000115822414013488
PKP4	542.640075570663	-2.48157776701438	0.710090933492914	-3.49473236449813	0.000474537340067446	0.00911043904838453		MAFB	488.91562545493	3.37673978344776	0.72383816567099	4.66504799497214	3.08545014325353e-06	0.000256489730469098
PLCXD3	6.81557926608324	-5.93977654225434	1.57369180913746	-3.77442171825876	0.000160379258396674	0.00446668169029973		MAN2B1	32.4628887697449	3.66849667415134	1.02403226091747	3.58240342043969	0.000340447499470642	0.00748643369076425
PMP2	571.657419478601	-3.93660451678863	0.602754032047705	-6.53102975257587	6.53190202233449e-11	7.96384009900848e-08		MFSD1	104.813971297364	1.74208814915538	0.365202162457807	4.77020217358832	1.84041109165704e-06	0.000172605392382501
PODXL	12.3539352780662	-3.89882241259429	0.94489523966469	-4.12619542244476	3.68813900061613e-05	0.00149888700939855		MICAL1	31.4825798280868	3.84041465305438	0.928936623087732	4.13420523812385	3.56185069851783e-05	0.00146382725523731
PPM1K	170.838745362066	-1.94377234169394	0.553977657153279	-3.50875584348002	0.000450207993063644	0.00882614992600534		MIR155HG	54.399173238746	8.78535158325301	2.11838199584605	4.14719894734768	3.36567589558523e-05	0.00140424188601737
PPP1R1A	16.3835264175444	-6.53599498675889	1.21225844536536	-5.39158544264793	6.98387377499136e-08	1.29397540105299e-05		MIR22HG	62.1050769934131	4.34494856862957	0.998563267723234	4.35120007822462	1.35394431139065e-05	0.000754153854258357
PPP2CB	297.088203301184	-1.47460295709887	0.375769883524807	-3.92421804341199	8.7011901134151e-05	0.00284526093813555		MLXIPL	104.628624556208	2.9908778717537	0.844003097140811	3.54368115695992	0.000394582123083638	0.00814129717753911
PPP2R2C	89.0969788289233	-3.29842745218445	0.889931553323925	-3.70638330539547	0.000210240038418529	0.00535419685535888		MMP19	26.0189877975107	20.0307860186804	3.27171494292584	6.12241175289166	9.21694663466008e-10	4.81607406772024e-07
PRKAR2B	14.5990622266351	-2.53175154146366	0.596370321822141	-4.24526749374145	2.18332800641788e-05	0.00100662429472367		MOB3C	12.4385382195619	3.52390506329486	0.985670868767161	3.57513362214146	0.000350049067386172	0.00757611127500684
PRKCA	44.8835639457144	-1.92561273627388	0.410699983651778	-4.68861167013475	2.75064800054661e-06	0.000237660318976362		MX1	76.7743188854864	3.14643136866363	0.541017542827934	5.81576588481221	6.03568916205667e-09	2.20765390584159e-06
PRSS23	8.69699574721455	-4.39819900863926	1.05714214277948	-4.16046133311395	3.17605387860215e-05	0.00136111157897185		MYL12A	145.951019602828	1.87814010690434	0.525467775915676	3.57422508665068	0.000351266661363055	0.00758749817940316
PRTG	7.64607860289762	-4.55837521256997	1.20683766074846	-3.77712376803269	0.000158649903035155	0.00444098312756314		NAA20	164.810530816658	1.54617051658153	0.43917082659766	3.52065852952941	0.000430476584030588	0.0086355019315679
PTP4A2	1345.8375490267	-1.53778376971027	0.397670310222636	-3.8669815929918	0.00011019074148121	0.00342527763816802		NCK2	82.8292345949932	2.93624657691131	0.627729019613811	4.67757023359814	2.90294160249819e-06	0.000248859204720411
PTPN11	275.555682703109	-2.22554216411806	0.455316643982946	-4.88789986820999	1.01917341114218e-06	0.00010691185069951		NFKBIE	62.9221850806571	3.62540938877838	0.901269990081413	4.02255642446376	5.75698565435771e-05	0.00211984575789487
RAB11FIP4	33.0057654883318	-2.68042605586166	0.739601829136904	-3.62414741319616	0.000289916223261036	0.00666928871665273		NFKBIZ	219.901513793492	4.38946719992396	0.801258695877221	5.47821474201706	4.29638527918654e-08	9.16099721027446e-06
RAB3IP	98.6015678732938	-2.50048705648161	0.625262081971165	-3.99910234217101	6.35831830064594e-05	0.00226525411405805		NINJ1	332.92863698435	3.7162593220039	0.682113781564357	5.44815164631485	5.08959563793271e-08	9.97288088125636e-06
RAPGEF4	13.4460092816685	-3.60586063122677	1.02202897424249	-3.52813934056946	0.000418491800027821	0.00845692545433752		NKX3-1	158.407571258106	2.83363044517865	0.820072915244141	3.45533963200707	0.00054960003206875	0.0099682002510585
RASSF1	36.1555070730535	-1.4752222107361	0.399878470791548	-3.68917638355457	0.000224981206276111	0.00564924205141365		NOP10	108.96134496747	1.86373628936485	0.510206466487022	3.65290605232314	0.000259289116608872	0.00614509606166124
RASSF2	239.225353626951	-1.68798800550397	0.458208291687582	-3.6838879525447	0.00022970324430186	0.0057175725296982		NR4A1	423.40226770485	3.07271118657961	0.862215957903968	3.56373731941742	0.000365611839370721	0.00781062469853606
RBFOX1	12.3773900999937	-5.10592429340516	1.40121950030005	-3.64391467026531	0.000268522475410601	0.00630941568025808		NRARP	98.9554209149985	3.84356083887703	0.891381980123129	4.3119122044021	1.61848703010602e-05	0.00084168996120158
RGS4	6.64250290065907	-6.54137380552659	1.52647078041286	-4.28529251228599	1.82498905393263e-05	0.000910254767672852		NRIP3	183.481436467712	6.27000305466543	1.7829481486993	3.51664912927476	0.0004370310774418	0.00870334303587816
RGS5	74.8281141267693	-4.40425165596814	1.03601431631661	-4.25114941618449	2.12676219282014e-05	0.000992377537301089		NRP1	32.5139866632786	4.22087813332772	0.957594305013497	4.40779368802556	1.04428946187685e-05	0.00063661045917637
RHOBTB3	318.158952865861	-3.29730233416153	0.618243341696147	-5.33334063107805	9.64221903750867e-08	1.67942967458068e-05		OAS1	58.8218694423433	3.56080747598035	0.922396206510728	3.8603882483974	0.000113207006498978	0.00350909740766465
RILPL1	124.99752930201	-2.37884820348743	0.599614225952163	-3.96729780670217	7.26921367321632e-05	0.00250757757458612		OAS3	38.5139744462774	3.31149607047183	0.90758428300356	3.64869261454458	0.000263578247179331	0.00623328471185085
RIMS1	25.0910133343122	-6.25577359258036	1.10722986098873	-5.64993215319726	1.60511175822008e-08	4.89248437419639e-06		OSCAR	22.6631404312696	3.00540271154718	0.836207746796984	3.59408618618889	0.000325532075861139	0.00718725043948546
S100A13	57.9767947693499	-1.89441608757056	0.458989987213528	-4.12735820027651	3.66954566130597e-05	0.00149888700939855		OSM	33.8309801338409	4.79158510533048	1.23859892001225	3.86855262661063	0.00010948330829276	0.0034129555167513
S1PR1	11.9200758102648	-4.32538320354138	0.921932279633098	-4.69164959194482	2.7101100624791e-06	0.000236016172345898		OTUD1	140.405984012002	3.94188631026806	0.71351040550511	5.52463745427442	3.30166666908019e-08	7.70833794889722e-06
SAMD4A	92.5074795306336	-3.1920261043317	0.718028074532356	-4.44554498291817	8.76693333392234e-06	0.000549711768417885		P2RX4	48.2061323600696	4.88565983847266	1.00981189068897	4.83818806603602	1.31028133083565e-06	0.000129528982371708
SCG2	83.7381692912496	-5.26196775463757	1.22641919613246	-4.29051320399363	1.78260686080971e-05	0.000897272710259862		P2RY13	508.525214184074	3.68082895595875	0.96565233467367	3.81175379977996	0.000137984278045427	0.00405925330560983
SCG3	21.3859074222022	-3.63440294431293	1.00413902201302	-3.61942207666321	0.000295261704698264	0.00676389704729447		PAG1	132.619323045241	2.14862873613088	0.547573531430674	3.92390905111327	8.71236375843932e-05	0.00284526093813555
SDPR	14.6329692031789	-5.39032623292505	0.844832676677836	-6.38034770875769	1.76686353994005e-10	1.4913687402894e-07		PDGFB	300.623023247154	2.95101656439871	0.768730300278517	3.83881910642723	0.000123627467035889	0.00373611999430709
SEMA5A	25.2295804244259	-2.17874174882191	0.586426543307319	-3.71528501512615	0.000202974776346076	0.00524645173407899		PHF5A	33.3997455041655	1.7008905631601	0.458111931696997	3.71282746742579	0.00020495661345485	0.00525464700803756
SEPTIN3	59.3506283245706	-3.96783913868382	0.602284992219303	-6.58797610756182	4.45862371450573e-11	6.11555975240892e-08		PHLDA1	149.751914629582	3.26662336929648	0.928463054650338	3.51831271361325	0.000434300252510992	0.00868046752423155
SERINC3	123.368415208075	-1.10166418985107	0.314660965415726	-3.5011148853356	0.000463316067773333	0.0089981720560651		PI4K2A	118.454142905402	2.49195923032106	0.717014626955909	3.47546498584094	0.000509968560868613	0.0095492918402923
SESTD1	126.042241273787	-2.00267913677629	0.546546097523949	-3.66424560681917	0.000248068658347302	0.00600895670650099		PIK3AP1	52.1288328617524	3.21651851563238	0.645944158772248	4.97956127004236	6.37285755955274e-07	7.68454571439255e-05
SH3PXD2A	69.9246050591523	-3.34959218645815	0.621532691648663	-5.3892453791499	7.07541456877605e-08	1.29397540105299e-05		PIK3CG	15.6475743526255	5.36849373221213	1.42836355283911	3.7584925221183	0.000170940146472831	0.00459334059589828
SLC16A7	29.7022296154943	-3.52561931768638	0.860183466576625	-4.09868296087776	4.15507719037584e-05	0.0016283450717855		PIK3R5	92.8331607683387	3.81408997732913	0.890918631724621	4.28107555674966	1.85992190432626e-05	0.000915198343326102
SLC1A2	68.0135774171383	-4.64517571204001	0.868577790472686	-5.34802497023562	8.89192000902502e-08	1.57372642353277e-05		PILRA	40.0456819109296	2.89515790038905	0.821435016422791	3.52451239904158	0.000424262958657744	0.00852644220760335
SLC35F1	11.2333918859169	-3.5883179624374	0.883240097222937	-4.06267556660947	4.85134345546115e-05	0.00184199971407527		PLA2G7	330.560530404138	4.59069182393254	1.00080309978038	4.58700799881608	4.49643460254919e-06	0.000324601163774818
SLC38A1	75.6025393754182	-3.18414526477174	0.882504478113926	-3.60807830865271	0.000308473392464566	0.00691891146249979		PLAU	51.4712317843463	3.34225873228876	0.947535436250219	3.52731792862062	0.000419792365382015	0.00846761328186922
SLC8A2	7.41974875452692	-4.40660711599183	1.14422390453624	-3.85117554223606	0.000117552196945165	0.00360307334379693		PLAUR	1548.11341133675	4.57030240141837	1.14312506330295	3.99807733041292	6.38590899384374e-05	0.00226772101583972
SMAD9	48.62462058649	-3.13066602458189	0.758939630997946	-4.12505276666777	3.7064976915192e-05	0.00150078963723396		PLD3	58.3980987167111	2.59161096431947	0.683391105762911	3.79228079274796	0.000149269995651158	0.00428032096802436
SNAP91	7.71203554766121	-3.75685016922079	0.817604397746697	-4.59494858341589	4.32855987764429e-06	0.000318773741861683		PLD4	28.4418416910827	6.84025556698643	1.76122350014744	3.88380893533037	0.000102832726651569	0.00325063657354605
SOCS7	28.9856932120517	-1.85723682680637	0.537375178230365	-3.45612693336983	0.000547997197334493	0.00996324479440055		PLEK	490.891378511166	3.9861842328444	0.629607809782163	6.33121789614327	2.43233558067832e-10	1.77933455511888e-07
SOGA3	17.3290149001584	-3.8409893074102	0.911313764347426	-4.21478250156866	2.50019018057928e-05	0.00112436831358592		PLK2	188.001153693434	3.83057867152481	1.00168848762113	3.82412168939058	0.000131239087690112	0.00390267346673061
SPARC	741.988557292701	-2.67341384400387	0.689086658922054	-3.8796482407393	0.000104607633048275	0.00327959873553921		PLK3	16.087436901537	3.48698913275916	1.00846411959928	3.45772255550822	0.000544762082388758	0.0099296915781592
SPARCL1	420.536355452774	-3.82089410961843	1.10398431962133	-3.46100396691233	0.000538164881863201	0.00987505559980754		PLXNB2	177.968978481834	2.6463577842709	0.582389921684279	4.54396219051594	5.52065644086763e-06	0.00038584817277478
SPEG	9.99966223011782	-6.18358049428844	1.33673867242686	-4.62587087651328	3.7302765117449e-06	0.000294848747904359		PMAIP1	108.569717109545	5.72868003250399	0.975706774879557	5.87131316497331	4.32356665554665e-09	1.82332677107922e-06
SPTAN1	172.938501600083	-2.36345781498902	0.615998450872508	-3.83679181602062	0.000124652055490846	0.00374741645178371		POU2F2	162.577277393841	3.18473829299098	0.571189048175152	5.57562912518309	2.46636881645186e-08	6.600845127543e-06
SRPX	8.94095271206859	-4.40228967190097	1.01238839815766	-4.34841971708905	1.37121995517704e-05	0.000759919018593823		PPP1R15A	849.34184080825	3.90425752192221	0.820097405677365	4.76072414678286	1.92899560504547e-06	0.000179380243848847
SST	12.8733222993333	-7.38441683195654	1.5366800213896	-4.80543556834878	1.54414961716609e-06	0.000148631173238277		PRAM1	22.3212291676045	4.63118538452149	1.29366883144425	3.57988479891815	0.000343745717135968	0.00753406346209139
ST13	176.889486992619	-1.57823865333585	0.28454528397776	-5.54652894355896	2.91396409402599e-08	6.98998201003948e-06		PROCR	16.5105656736524	3.0870939925871	0.856686568136811	3.60352794990256	0.00031392697235268	0.00697297344849492
STARD7	154.29650747161	-1.64793760366879	0.353504770613687	-4.66171248780593	3.1358907190607e-06	0.000258722773385361		PSMC4	145.051848437296	3.09622787262082	0.719310748328878	4.30443710150871	1.67410845462948e-05	0.000862440942377901
STXBP6	17.903823502144	-2.93143621016639	0.729367140835935	-4.01915036480344	5.84083876050691e-05	0.00214352922137265		PTGER4	102.546698000251	3.67296817441221	0.738397171390846	4.97424464329109	6.55025449699093e-07	7.74358625545544e-05
SYNM	194.904740337402	-2.75432315037702	0.686984393113328	-4.00929508441199	6.0900275069526e-05	0.00218385202071212		PTGS1	83.4578899627711	2.96116357874008	0.608682547948967	4.86487346929543	1.1453005264037e-06	0.000116364654409517
SYT1	20.5484644368704	-5.6890377152879	1.13185105971601	-5.02631301747007	4.99999527240549e-07	6.45469977930652e-05		PTGS2	61.2981688306352	4.76486805332472	1.19765204040607	3.97850785751525	6.93491198834655e-05	0.00243217274830351
TCEAL5	23.8303327392776	-4.26998415256091	0.815507385257718	-5.23598465170429	1.64107590653777e-07	2.72841301855136e-05		PTPRC	535.604320967499	2.83030719141373	0.536924506916826	5.27133173277219	1.35437421848376e-07	2.28639204606497e-05
TCEAL7	74.846050197806	-2.4793746278569	0.704439747229601	-3.51964044846661	0.000432132174543014	0.00865289480157025		PYCARD	102.171984732699	3.82887259308257	0.91967209894493	4.16330189583347	3.13678185152243e-05	0.00136047064255951
TCFL5	52.5895168598332	-3.59616247375549	0.690329148897703	-5.20934467202745	1.89508781369558e-07	3.08627647651981e-05		RAC2	102.217524687248	3.19859555500991	0.925039162428625	3.45779474526486	0.000544616139605761	0.0099296915781592
TERF2IP	562.885095382791	-1.23094406879843	0.287651731014635	-4.27928615084818	1.87493684902876e-05	0.000918467948410385		RASAL3	27.0482921450639	2.75920869011372	0.776360150052718	3.55403183680455	0.000379373285659123	0.00794439515942282
TGFB3	21.1256144692336	-4.42193168711994	0.78909769073627	-5.60378231875707	2.09724070957889e-08	5.7532555765523e-06		RASSF5	94.7032855115147	2.49579036850001	0.680651963594765	3.66676437002967	0.00024563894862316	0.00596326589212818
THBS2	32.0418774355322	-3.2102217317516	0.698921640412666	-4.59310678927638	4.36695448544658e-06	0.00031884011189062		RBM3	357.001589411923	2.89139832019802	0.452909008530434	6.38406007771807	1.72453382449268e-10	1.4913687402894e-07
TJP2	92.5452766529638	-2.32082740711038	0.553416894683156	-4.19363309903849	2.74521877431752e-05	0.00121956621905207		RBM47	80.1415746443329	2.93976199854951	0.732057317827726	4.01575385828097	5.92560760415357e-05	0.00215537308126922
TMCC2	116.508892176283	-3.10843197888943	0.826202443003329	-3.76231274212888	0.00016834934842592	0.00456122814883363		RBMX	82.2943623239231	1.90830912307766	0.430397881726882	4.43382554630838	9.25755454538567e-06	0.000577176966059756
TMEM132B	10.3254447173254	-5.12064325335578	1.28740878320985	-3.97748043988692	6.96493501186395e-05	0.00243395642946443		RGS16	508.928522562975	4.36062237580661	0.8509090431007	5.12466333642027	2.98069858199611e-07	4.3035796763478e-05
TMEM161B	37.9341651951036	-1.48189071984398	0.39562785472566	-3.74566831466294	0.00017991417243972	0.00478014095443353		RGS19	39.3941839481734	3.45731327652276	0.986162239961386	3.50582605622594	0.000455192591648645	0.00887180871786959
TNC	11.5457635850821	-8.05033550440617	1.37256404204321	-5.86518024501239	4.48645063511701e-09	1.82332677107922e-06		RGS2	1320.24789771601	3.00489854718527	0.786384634573835	3.82115623204377	0.000132827469663383	0.00393923195842245
TNS1	173.213997020016	-3.01523279887421	0.674757770908102	-4.46861515179922	7.87276275820192e-06	0.000517292369735028		RHBDF2	84.5252430990714	2.60958875770003	0.668809498621744	3.90184165009285	9.54636021538204e-05	0.00308094737186433
TP53INP2	756.634587788677	-3.94839713816138	0.587531134244892	-6.7203198401323	1.81326101907164e-11	3.31615219371218e-08		RHOH	28.3589591774046	3.96122499671669	1.0954687416292	3.61600915314615	0.000299179801077103	0.00681099576186524
TPD52L1	50.1399265253388	-5.48951376463921	0.735502656902	-7.46362193681462	8.41759044501544e-14	2.30915549882886e-10		RILPL2	645.115719871865	3.23971192186147	0.727276502320693	4.45458077020741	8.40572805892491e-06	0.000539732612096864
TPST1	23.5146217866243	-2.803104279136	0.67631090327932	-4.14469775002031	3.40262214084374e-05	0.00141427927088933		RIPK2	97.8802559061953	2.61622990013662	0.648735808117394	4.03281253693829	5.51132440389679e-05	0.00205002585369354
TRAK2	156.860726274761	-3.43382322011972	0.742588968984129	-4.62412365863343	3.76185406968105e-06	0.000294848747904359		RNF149	68.4360451249477	2.08901527981479	0.473350200287716	4.41325529923727	1.018277988296e-05	0.000627728335144493
TRIM41	54.8707947211335	-2.11159446491581	0.610046185681019	-3.46136819552203	0.000537437216583562	0.00987505559980754		RNF2	31.1134614300177	2.63140635267461	0.678202413401804	3.87997196806734	0.000104468503938975	0.00327959873553921
TSHZ1	31.446173386181	-1.83482169050953	0.433065452627441	-4.23682304690325	2.26704660312456e-05	0.00103651259900358		RPL22L1	79.9617864441313	2.58174634329464	0.538701961829002	4.79253191231955	1.64689565100159e-06	0.000155787810158969
TUBA1A	603.031654917369	-2.51731302341361	0.582868111882055	-4.3188381249496	1.5685277187113e-05	0.000823514576910007		RPL28	243.246633183663	2.10974313851328	0.526026512878043	4.01071635528457	6.05347996628934e-05	0.00217786346459321
TULP4	73.4969204679961	-1.77831059540676	0.493528124921593	-3.60326089964839	0.000314249818256117	0.00697297344849492		RPLP0	46.8174748267704	2.58719459068806	0.715954170969033	3.61363156413536	0.000301938035048507	0.00681721411231948
UBE2R2	275.409394759754	-1.29993416524706	0.353937398921421	-3.6727799017805	0.00023992612327153	0.00587658337200557		RPN2	216.01541825755	1.41081078079973	0.403027166853051	3.50053519174833	0.000464324927284373	0.00900183291005553
USP31	80.539366460559	-1.84921218538912	0.49781178137951	-3.71468144097489	0.000203459841310861	0.00524645173407899		RPS15	572.020192878596	1.56188585201719	0.446862758391069	3.49522492686741	0.000473662407109838	0.00911043904838453
USP54	118.77703141924	-3.17731564476531	0.76358425863246	-4.16105440734951	3.16781597723799e-05	0.00136111157897185		RPS2	382.885555168077	1.88290338154683	0.528705144565686	3.56134870428312	0.000368954690607172	0.00782584840422603
VRK2	88.0066270508148	-3.19412906378697	0.585462275121026	-5.45573848140203	4.87697270915396e-08	9.73000391591752e-06		RPS6KA1	62.0510216192164	1.82468862957376	0.517646242627066	3.52497222874337	0.000423527189779904	0.00852644220760335
WASF3	120.360012874336	-3.26559754880877	0.586729143589735	-5.56576673323084	2.61002202558237e-08	6.81899325874175e-06		RUNX1	35.8028558024729	2.61537750725889	0.711900793217611	3.67379490538006	0.000238974573755067	0.00587658337200557
WNK1	543.055714799738	-1.83115809484469	0.419375808157897	-4.36638942739218	1.26317186789423e-05	0.000714473448783679		S100A11	1202.61975689236	4.28741702279506	0.694092589554611	6.1770102250281	6.53268439616784e-10	3.77279715153419e-07
ZBTB4	145.247422108187	-1.24770520346692	0.343569939836265	-3.63159013288979	0.000281680242849294	0.00654846886607055		S100A4	103.00910101632	2.8958661495585	0.658413239745899	4.39825017898501	1.09127143865703e-05	0.000650789211759975
ZC3H7B	48.0915956687143	-2.20473870904817	0.600799078590292	-3.66967724754396	0.000242856899340875	0.00592193056992761		SAMSN1	95.0462763761898	3.02314095282989	0.785266028216478	3.8498303048919	0.00011819968757827	0.00361282777659151
ZCCHC24	403.849776188623	-3.91619875375545	0.716845738100347	-5.4630983287052	4.67895253247773e-08	9.50780484053298e-06		SAT1	2676.44933683154	2.04095707227557	0.575956694735274	3.54359466767488	0.000394711573721936	0.00814129717753911
ZEB2	543.261171172929	-1.59676955058285	0.414247089112306	-3.85463070846094	0.000115904447912496	0.00357252670489835		SCAMP2	51.2404648693809	2.18153873175039	0.612484032549929	3.56178874193354	0.000368336721524424	0.00782584840422603
ZFYVE20	29.5372822711691	-1.5866552774164	0.433126156205136	-3.6632635888767	0.000249022049371709	0.00601876420210521		SCAMP3	110.562531362011	2.37332095551968	0.584483931629382	4.06054097826694	4.89591430240464e-05	0.00185251267725124
ZFYVE21	105.598125859754	-1.80475050238909	0.46252268268419	-3.90197188149876	9.54122432330835e-05	0.00308094737186433		SCIN	203.814023018212	2.3743621600406	0.611444970605236	3.88319844660812	0.000103091363127133	0.00325063657354605
ZNF423	11.0818434796224	-3.97267775552481	1.13234691673287	-3.50835746255844	0.000450882773760391	0.00882614992600534		SELO	76.5789552989118	3.33678193375608	0.590588018662889	5.64993164153697	1.60511653577937e-08	4.89248437419639e-06
ZNF540	9.89418309185441	-4.11643538354383	0.857230599596413	-4.8020163833184	1.5707583791866e-06	0.000149877666911431		SERPINA1	86.3949287910802	5.65812506306018	1.13757013126889	4.97386922136297	6.56295927966241e-07	7.74358625545544e-05
ZNF609	114.134637071267	-1.80396304414195	0.521626227126302	-3.45834421340388	0.000543506497746814	0.0099296915781592		SERPINB9	267.235355991007	3.21072812046299	0.705332105264815	4.55207993014514	5.31181460171143e-06	0.000375956378723324
ZNF780B	17.5621498553782	-2.69841415629378	0.552144124983524	-4.88715542590316	1.02303329294164e-06	0.00010691185069951		SERPINF1	168.90657902395	3.24012268879967	0.72566699581886	4.46502694413356	8.00586759386229e-06	0.000519812929629887
ZNF793	9.61732947566845	-2.68041417092612	0.712609668508307	-3.76140584302902	0.000168961024533453	0.00456652542415169		SH3TC1	34.6455592981034	5.57246141258507	1.41112414333748	3.94895193232647	7.84941099871611e-05	0.00265838231138617
								SLC15A3	38.0380317197361	3.44709617569427	0.874520933794409	3.94169658207936	8.09072849389812e-05	0.00270669401718122
								SLC17A9	25.5015035836539	3.73516155455323	0.874277384096308	4.27228431445023	1.93480664844578e-05	0.000943583704595356
								SLC26A2	75.597695109957	1.6670247917201	0.476554226366242	3.49807996548741	0.000468620603159205	0.00906908973274419
differentially expressed genes were considered significant when: p-value < 0.01 and adj p-value < 0.01								SLC39A4	27.6400948320979	2.49983637009015	0.706623814186092	3.53771882563784	0.000403599598127834	0.00826249699674762
gene expression of CD271 positive NSCs of Cntr donors was compared to SVZ homogenate of Cntr donors								SNHG15	225.952202362925	2.39038556744622	0.634862015157433	3.76520489551332	0.000166412562941093	0.0045311291641504
negative log2FoldChange mean that these genes are downregulated in CD271+ NSCs								SNRPB	235.056448071616	2.92865213664121	0.700432929065291	4.18120281773363	2.89971065076596e-05	0.00127372507390655
Shown in the table are the log2FoldChange of differentially expressed genes in CD271 positive cells in Cntr donors								SOAT1	182.99836521348	2.78072278564674	0.631330402612517	4.4045443940919	1.0600643154374e-05	0.000642656670347765
								SP100	132.261139365708	1.87186540218523	0.417764917365409	4.48066681613659	7.44101949080176e-06	0.00049786772483273
								SPI1	72.6232636863508	3.0403499511273	0.71538073181503	4.24997461619279	2.13794742418885e-05	0.000992377537301089
								SQRDL	57.8629032343282	3.93564610248113	0.924759227194672	4.25586032206482	2.08246690496775e-05	0.000980725723099189
								SRA1	54.5113171715446	2.76896926193153	0.690011368967918	4.01293281018428	5.99689869761471e-05	0.00216957117842618
								SRC	28.3613087504704	4.97399949665713	1.36537345012779	3.64295899864729	0.000269521783139703	0.00631936437263239
								SRP19	99.8178620310652	1.82411029989222	0.519521353588535	3.51113633211106	0.000446195504640605	0.00879013154833278
								SRSF7	428.377769873988	1.91568594443351	0.427262781582782	4.48362466147159	7.33856978243245e-06	0.000497074853226119
								SSR4	66.0999928047734	2.49059101984254	0.656790144077623	3.79206515551518	0.000149399702064461	0.00428032096802436
								ST3GAL6	96.871406816499	2.5256880277375	0.709780823267105	3.55840555977804	0.000373112898186272	0.00787339967653455
								STARD5	17.4878329342422	3.850644803124	1.08792499565931	3.53943959233182	0.000400977528651314	0.00823956258781061
								STAT6	74.0836738447178	2.85272850191234	0.579116432382354	4.92600165078525	8.39292885031885e-07	9.39751104842334e-05
								STK10	60.2585829543746	3.1314438143958	0.748965203518846	4.18102710203814	2.90195268820412e-05	0.00127372507390655
								STK17B	52.1468193998229	2.59707549899917	0.643797961751351	4.03399149002311	5.48373047105995e-05	0.0020466998115286
								STX11	70.1058929243093	3.28753419790421	0.816488153179805	4.02643220860087	5.66295560809533e-05	0.00209224282449933
								SUSD1	27.9940894850269	3.96393122798077	0.860060944098101	4.60889574765835	4.04813240134613e-06	0.000308473311388688
								TAGAP	165.803533812109	3.39545153862775	0.818348724304087	4.14914991346164	3.33712221562343e-05	0.00139764282717694
								TCIRG1	41.8739047136156	2.84987939873061	0.787927195997518	3.61693239325577	0.000298115127777951	0.00680086756155396
								TFEC	56.0976790676606	3.96908502131426	0.74176882460665	5.35083827959339	8.75477337955443e-08	1.57372642353277e-05
								TGFBR1	123.398370260525	3.7631115357415	0.84165839782893	4.47106753220605	7.7830114774448e-06	0.000517292369735028
								TIFA	41.7603158013863	2.36365827135801	0.624644845002679	3.78400348656983	0.000154325659536684	0.00435325311592811
								TLR1	17.5868868025599	3.38725788067729	0.899559346916087	3.76546349308654	0.000166240412931129	0.0045311291641504
								TLR2	45.183063583678	3.92216205113792	0.70683361687003	5.5489183840829	2.87442314582881e-08	6.98998201003948e-06
								TLR3	10.6882597551476	5.48676967792644	1.54864857135357	3.54294045751827	0.000395692032166191	0.00814620763407058
								TM2D2	159.87736526743	1.84864720660175	0.495208227796313	3.73307045973018	0.000189159650981921	0.00497757518039478
								TMEM119	86.0331270421588	3.81902150382634	1.01281250786974	3.77070926173585	0.000162784234891443	0.00451068537743385
								TMEM70	445.860988714553	2.19017375665271	0.536037749263879	4.08585731072185	4.39143615587215e-05	0.00169673341332342
								TMSB10	652.772240536934	2.51077507807255	0.597028683502181	4.20545134170823	2.60561645250107e-05	0.00116699711564466
								TNF	111.603976668801	7.99563134721179	1.54159443697124	5.18659846938779	2.1416980558583e-07	3.317619998057e-05
								TNFAIP2	125.069382216711	3.27069528912511	0.724884654776996	4.51202169555004	6.42126181014114e-06	0.000443147835488545
								TNFAIP3	216.998426605056	3.17635377457906	0.720513296985262	4.40845961881538	1.04108426145171e-05	0.00063661045917637
								TNFAIP8	68.4394320054584	4.96312391255984	1.13108176334578	4.38794442046234	1.14427006356346e-05	0.000672028654809295
								TNFRSF10B	47.6416982926557	2.72708985468173	0.627774899534449	4.34405685334682	1.39875290184459e-05	0.000767425779597037
								TNFRSF14	21.2850689173581	3.06405099830344	0.879611468683231	3.48341410656036	0.00049506195127827	0.00936605998513182
								TNFSF13B	74.1807836867731	3.66189432784097	0.895685375349733	4.08837123907614	4.34412560607391e-05	0.00168438481538689
								TOR4A	19.3525037472205	6.14481738785145	1.56331034445801	3.93064461553335	8.47184181535197e-05	0.00280004579035714
								TRA2B	500.151569012458	2.1057278641745	0.471147376604679	4.46936132670294	7.84535033113148e-06	0.000517292369735028
								TRIB1	125.093886395732	3.83468786737727	0.756685318750219	5.06774450667397	4.0255723377063e-07	5.59146902046218e-05
								TRMT1	10.8987274303751	6.16440309588607	1.55678108156055	3.959710950307	7.50405339333309e-05	0.00256517065062442
								TRMT10C	42.9150388437408	2.3604538659704	0.637373385998884	3.70340826558223	0.000212722125199829	0.00536597673521316
								TRPM2	22.8895633803496	4.98989753870821	1.31321263100238	3.79976358809418	0.000144834189330699	0.00420440624213163
								TSPO	93.8418004626145	3.340552768944	0.933328932130683	3.57918055890317	0.000344673276038447	0.00753406346209139
								TYMP	111.04991373027	5.02590921048272	0.800086355208081	6.28170844030407	3.34872428634608e-10	2.16150303494562e-07
								TYROBP	1812.77156138746	3.02158298433123	0.735361333249423	4.10897724385293	3.97415229642956e-05	0.00158731731839026
								UBA7	37.6017450084724	3.54212195038659	0.994837754110886	3.5605021379112	0.000370146297438559	0.00782584840422603
								UBASH3B	19.5139191067949	5.25147143001678	1.43508065507813	3.65935629571348	0.000252849586004315	0.00608457996351992
								UBE2D1	41.0523500071474	2.83792063637565	0.730651401094287	3.88409661861366	0.000102711060655609	0.00325063657354605
								UCKL1	24.4818573444219	2.28776247309775	0.616095916670695	3.713321921464	0.00020455641665967	0.00525464700803756
								UNC93B1	134.619873784546	3.75979292691274	0.643108105014073	5.84628447005883	5.02674132374257e-09	1.90201491535956e-06
								VARS	20.0063266154202	5.02943353971874	1.18823060160339	4.23270830841426	2.30893886659352e-05	0.00104694157781532
								WAS	207.237809519533	2.98292041749282	0.649573138245808	4.59212403017202	4.38757467378872e-06	0.00031884011189062
								WDFY4	39.4826443437863	2.97294828780124	0.692291848245325	4.29435691802011	1.75200427356038e-05	0.000894174088082699
								XIRP1	162.82248243666	9.66868202915981	2.40715777241691	4.01663826939435	5.90342327978893e-05	0.00215537308126922
								YPEL5	179.099613836511	1.12737239214832	0.310867359687517	3.62653831937051	0.000287246208993322	0.00663993412476008
								ZC3H12A	147.030742682507	3.59286151279201	0.956566474607529	3.75599773582502	0.000172652253719611	0.00460952111938026
								ZNF267	100.439962034376	3.65422252888442	0.99152927818501	3.68544087328763	0.000228307082669378	0.005706636943351
								ZNF710	78.1714742687448	2.251229221571	0.634172631183049	3.5498681445324	0.000385424144355701	0.0080099604848771

## Sheet: DE genes CD271+ NSC Cntr vs PD
Downregulated genes in PD	baseMean	log2FoldChange	lfcSE	stat	pvalue	padj		Upregulated genes in PD	baseMean	log2FoldChange	lfcSE	stat	pvalue	padj
ABAT	52.9192384058064	2.29407201053254	0.646640045150992	3.54768008528898	0.000388639964229919	0.0191031490109937		ABCB4	3.84293726072851	-3.14111871360822	0.982841013508396	-3.195958115744	0.00139367341407127	0.0398131504005629
ABHD14A	12.6026022766813	2.35268047010604	0.74243713205145	3.16886153525927	0.00153037283828598	0.0423240469923236		ARL4A	58.0004707855311	-1.31043811278067	0.40182791839977	-3.26119229843293	0.00110944772420861	0.035498847297756
ABI3BP	9.83418476400187	4.72157923891794	1.21110569932225	3.89856908572075	9.67627950224495e-05	0.00808971905653029		BCAS2	101.177839090858	-1.57142563953859	0.487546084162276	-3.22313252138756	0.00126796876891042	0.0377313941748563
ACSL6	10.889475117203	3.57173158725566	1.1477253082606	3.112009085753	0.00185818780058508	0.0477971569637785		BCL11B	11.0208362200183	-3.34067902261916	1.06712823905535	-3.13053192704976	0.00174490031066707	0.0454610186090319
ACYP1	34.5950381163697	1.84008761066321	0.584540855606762	3.14791959024519	0.00164436920111612	0.044297682686363		CABLES1	19.7520690827789	-2.67012174913073	0.686808508348679	-3.88772374930329	0.000101188696383075	0.00821499715313275
ADAM22	20.167469578371	2.75082869186987	0.806564711947655	3.4105492728876	0.000648321686117771	0.0258923473393285		CCL18	11.9585641185754	-8.16897810617299	2.35289558897853	-3.47188296175922	0.000516821601428378	0.0224097537962212
ADCY2	44.6450411036394	4.89573302959562	0.965890682208711	5.06862020699951	4.00709883267081e-07	0.000401655842406048		CDK11A	21.3915512262998	-1.62151412136221	0.475110009821645	-3.41292350790697	0.000642699789322006	0.0257525351226352
ADCYAP1R1	20.9778436528549	5.21688278555333	1.29133376927579	4.03991819131245	5.34698489490013e-05	0.00575690116577286		CMTM6	263.194814164052	-0.947212096293642	0.292573357453106	-3.2375200002463	0.00120573487746746	0.0368736200184696
ADGB	23.5987055921225	3.88281234063531	1.19525456430642	3.24852333267469	0.00116005694297056	0.0361050449259847		CNOT6L	30.5655946751153	-1.61203521804338	0.432091851549351	-3.73076977097141	0.000190895612488183	0.0123279980383991
AGT	894.490335294514	4.65606468814038	0.82448663666773	5.6472288101096	1.63054754882759e-08	0.000174619230486762		CREM	277.373391545951	-2.08860384759763	0.547171808907346	-3.81708964825579	0.000135035115144318	0.00964389019392453
AK1	106.668258424904	3.01191950292852	0.715908243275204	4.20713063611241	2.58633646116633e-05	0.00402573217628467		CRYBA4	4.01279506383209	-5.85809344355102	1.50902453255581	-3.88203989873463	0.000103583876473858	0.00827376213334942
AK4	60.6062049044329	2.62697008606236	0.655319258797999	4.00868744630031	6.10571640099284e-05	0.00613632312799086		CTR9	228.555543884906	-1.05326084866319	0.323156743521051	-3.25928785265959	0.00111692279612411	0.035498847297756
AK7	13.5765433417797	4.26527153036815	1.02151563787074	4.17543439595181	2.97417960094541e-05	0.00435054391988894		CYTIP	59.3464096327875	-2.05592103215118	0.605511487696456	-3.39534604037408	0.000685419109282114	0.0262513356649658
ALDH1L1-AS2	5.16707364318614	5.68545803487638	1.71544497730846	3.31427595176902	0.000918807807131883	0.0312471865164935		DBF4	22.877715311197	-1.97551938451985	0.601011585293715	-3.28699052207855	0.00101264241909333	0.0331387914021891
ALDH3A1	10.6767510840766	5.70646786524439	1.17456169898539	4.85838067951112	1.18349696788397e-06	0.00062473202987301		DDX27	93.4908160603105	-1.23920690076456	0.383814777810166	-3.22865864580511	0.00124372253074321	0.0374920103251578
ALDH7A1	100.766147558631	1.83967641676845	0.576241684201229	3.19254310683643	0.00141025893391249	0.0401923796165059		DNAJA4	454.916235095314	-2.56692756217314	0.646041220307759	-3.97331854606787	7.08781577106837e-05	0.00661947471358008
ANGPT1	30.8027580886457	5.25533393386816	1.25998257765974	4.17095762040556	3.03322274324545e-05	0.00437940290666243		EVI2B	399.007646516033	-1.54138278011213	0.483620113613345	-3.18717674621876	0.00143668951499821	0.0406310732064841
ANKRD66	8.40890308417568	4.87166050458718	1.51702875883471	3.21131717260871	0.00132128015267251	0.0383771826162606		FHL2	8.66162435983759	-5.69815649258528	1.77900659391816	-3.20299908503173	0.00136004413150989	0.039301505874578
APP	627.240401899862	1.50018736318643	0.484772467528232	3.09462162906161	0.00197064116561222	0.0497229004233158		GATA2	4.71224476295725	-4.27187414860031	1.34264165522349	-3.18169344141882	0.00146416708207062	0.0410541629178278
AQP4	357.476690170071	3.44730291978419	0.776248799340585	4.4409768140223	8.95514444074586e-06	0.00209085401259799		GCC1	16.9214807774063	-1.76318415293425	0.527491713702608	-3.34258170722337	0.00083002915044672	0.0297267962111316
AQP4-AS1	10.9453308004156	5.55313603188165	1.36713798899923	4.06186945031544	4.86813001106013e-05	0.0055475956581838		HBA2	109.462268331784	-3.17672513922515	0.95697178541877	-3.31955987378981	0.000901594685634975	0.0310476903355702
ARMC3	30.3278833163353	3.59297723092973	1.0764364383241	3.33784430088936	0.000844310461557792	0.0299730213853016		HNRNPU-AS1	92.5844439318576	-1.8501723225083	0.556952477497472	-3.32195725355527	0.000893883869892784	0.0310075544696237
ARMC4	7.5215127883602	3.88760686958056	1.23118422789953	3.15761588029196	0.00159065002182072	0.0434283455836521		HRH1	25.8701102361523	-2.62448364403667	0.608842457467582	-4.3106120669589	1.62803295865987e-05	0.00295014151508798
ARNT2	77.9311104923436	2.93767023010402	0.79693911563397	3.68619154521872	0.00022763504635979	0.0140235879351799		HSPA1L	220.326234783646	-3.15374556298426	0.758734632775657	-4.15658575047116	3.23038956919844e-05	0.00445505767305409
ATP1A2	242.038005818798	3.58078639223374	1.0178712779794	3.51791672454108	0.000434948832296952	0.020155396079837		HSPD1	1458.31306139285	-1.98552299664596	0.612443408384734	-3.24196973869406	0.00118706626437244	0.0363943725145095
ATP2B2	7.46063564630131	4.84430491332599	1.39689652916836	3.46790532596573	0.000524532048259242	0.0225827787160122		INPP5B	29.9502267361438	-1.3680829705121	0.397357354594828	-3.44295369065735	0.000575397834189299	0.0240340829143597
BBOX1	24.3906785527992	4.88412382829424	0.896624486837365	5.44723448890166	5.11589998877029e-08	0.000174619230486762		JMY	64.1289165604619	-2.26953649798737	0.643728654780242	-3.5256104899698	0.000422507888979419	0.0198824351941827
BCAN	40.6556340892365	2.90868262202255	0.868850268143855	3.34773749709077	0.000814741441632407	0.0294847168417721		KDM2A	73.7266397688185	-1.1098460224986	0.251368464643902	-4.41521582299851	1.00909262803218e-05	0.0021877488565962
BEST4	4.29247872458461	4.83436415569833	1.49915642383229	3.22472297009557	0.00126094622140837	0.0377072612663031		KIF20B	55.0642278722897	-1.41564618698854	0.412209705451798	-3.43428640389952	0.000594116097357564	0.0243687957365479
C10orf107	40.504020524467	3.61268631193554	0.894501538269666	4.03877037363621	5.37321338697406e-05	0.00575690116577286		LTB	17.7227995815299	-2.60559704648457	0.737885528426807	-3.53116702537828	0.000413730404778759	0.0195451394724471
C11orf88	32.4628464733551	4.29933227820242	1.15632180995962	3.71811051315599	0.000200718464177641	0.0128763004930498		MALT1	27.9214700747872	-1.76420957695726	0.557275377569362	-3.16577700714523	0.00154669315095885	0.0426781853313441
C16orf55	11.6921553181967	2.36681236911204	0.752726733238588	3.14431820287409	0.0016647431247802	0.0444263589292989		MAP3K2	160.834807594974	-1.26191470162337	0.320889463022952	-3.93255262960475	8.40485703807169e-05	0.00735263580822439
C17orf72	17.2933097312448	5.25051893147332	1.32593231316685	3.95986950414762	7.49907302549691e-05	0.00684558237613218		MARCH8	7.01132717976968	-2.53329061569543	0.80918586669917	-3.13066591984513	0.00174410444918297	0.0454610186090319
C1orf141	6.56417334737033	6.17515750544424	1.62603980148883	3.79766688354748	0.000146064435778825	0.0100759563340382		MB21D1	8.7662982301248	-2.15860492232474	0.649567944241241	-3.32313954446476	0.000890103754319187	0.0309648987999692
C1orf173	13.2534086125749	4.4230437254548	1.22757517051596	3.60307362977677	0.000314476400393205	0.0168196386659643		MIER1	102.772837092206	-0.901469483278842	0.284944607172597	-3.16366571111417	0.00155795630790897	0.0427944514351194
C1orf194	45.9945548108815	4.51923509579507	1.16554875485691	3.87734539371533	0.000105602391277147	0.00832353021088453		MIS18BP1	95.6616168156502	-1.6844626780203	0.441077264333326	-3.81897416672861	0.00013400779413882	0.00962715164875393
C20orf26	11.2138369254033	7.24753467330172	1.43099245533096	5.0646910445279	4.09063225713769e-07	0.000401655842406048		NKRF	80.8220062548165	-2.55069723377471	0.737960953745374	-3.45641218661929	0.000547417537344148	0.0231574784700185
C21orf62	14.1356407951477	4.40095318859964	1.31289870253878	3.35208891599132	0.00080204254994196	0.0292420378343704		NR4A2	455.527009621414	-2.2346780159816	0.626248832624016	-3.56835478098726	0.000359229866803761	0.0185170964827022
C2orf40	29.7111527260453	4.50820276797488	1.21692518081255	3.70458499754661	0.000211737101708056	0.0133890632908204		NUFIP1	31.2242249505282	-1.46940395150449	0.432748775207041	-3.39551267545814	0.000685002020138583	0.0262513356649658
C2orf73	11.9072053700716	6.37780889682618	1.27413074589194	5.00561572459464	5.56837464808753e-07	0.000450704244016205		OLR1	493.078726488223	-1.78191203694699	0.48870260861286	-3.646209382849	0.000266137149814933	0.0154601489756129
C2orf81	7.13501507100073	3.69201806786003	1.17650033314556	3.13813601564297	0.0017002595865571	0.0448757644356299		PAK1	74.8654127076277	-1.3004959181971	0.294339456385253	-4.41835401263674	9.94554230033555e-06	0.0021877488565962
C2orf88	31.6779404220012	2.91548927124014	0.85661795225147	3.40348840877931	0.000665312361897616	0.0260458313715236		PAPD5	119.965868329093	-1.3647244454629	0.365454779320516	-3.73431823220456	0.000188224373505607	0.0122204926135378
C4orf22	15.33046480808	5.30817723976055	1.46571418342305	3.6215636716865	0.000292827712465058	0.0159909111155646		PHACTR1	17.8663804856451	-3.01281401265671	0.936473792723634	-3.21718988408022	0.00129452891043729	0.0381644124244628
C5orf49	47.8395432393047	3.5806357562787	1.06275666130401	3.36919624844809	0.000753877322665668	0.0280761490014843		PHF8	40.9590553114224	-1.10338101547309	0.350533949331641	-3.14771512881105	0.00164551971761385	0.044297682686363
C6orf118	12.3974683163689	4.31136193025761	1.32415277152351	3.25593996627531	0.00113017645214355	0.035640187806428		PIK3R3	8.87747017353194	-3.47583945671567	0.877069720522913	-3.96301385783032	7.40094839288594e-05	0.00682700680555308
C6orf226	13.6499240607552	2.23994156768122	0.522893890516808	4.28374017808345	1.83777511290084e-05	0.00317423060724568		PPP1R10	293.525169143926	-1.95273528736869	0.573283688892634	-3.40622858316557	0.000658670063056102	0.0260458313715236
C8orf12	5.87248633765977	5.36506142155853	1.50873555815727	3.55599852641592	0.000376546186764776	0.0188416941081511		PRKCB	92.3534138873286	-1.45657939066498	0.45942095366149	-3.17046790978152	0.00152193642322407	0.0421868267451221
C8orf34	16.958962022036	4.33706795198128	1.12128399853482	3.86794777919646	0.000109755161037834	0.00832353021088453		PRMT10	24.430786727707	-1.91806578972495	0.59423782183539	-3.2277746707551	0.00124757204277767	0.0374920103251578
C9orf171	5.25072462426923	4.57658213987733	1.05217912518158	4.34962263586775	1.36372002647011e-05	0.00262808330815455		RAD51C	69.2189589273612	-2.12210758613179	0.498947648859348	-4.25316682217698	2.1076843958289e-05	0.00350539674654228
C9orf24	158.591472593418	4.27407458249496	1.03968384072342	4.11093682048674	3.94057024641108e-05	0.00513591640774079		RASSF1	36.1555070730535	-1.07178875684486	0.341757661986505	-3.13610747046597	0.00171206452435596	0.0450893175492531
CACHD1	7.06445041603859	4.33999079821806	1.21426901322812	3.5741592274353	0.000351355077854234	0.0183870775871908		RBBP5	10.829401929904	-1.89813233448408	0.607224302990834	-3.12591628025259	0.00177252005007703	0.0459832605298831
CALY	28.3126691886081	3.42842863878886	0.982580636345204	3.48920842928598	0.000484453245119779	0.0214662293759096		SETX	348.76310106786	-1.58948082372624	0.475188604570721	-3.34494726606956	0.000822982163643628	0.0296385122835303
CAPS	60.8068330367572	4.19043421744205	0.879056199647846	4.76696964212386	1.87017475966808e-06	0.000810921134183219		SIRPB1	19.8754058661515	-2.94547974758757	0.905181074112079	-3.25402268322599	0.00113783194024184	0.0357886465970885
CAPSL	17.1090471522321	3.85238952283222	1.19043264654841	3.23612556661815	0.00121164072023215	0.0368957935128404		SOX4	178.543687292076	-1.93292283323805	0.559167603879451	-3.45678615826027	0.000546658458964585	0.0231574784700185
CASC1	8.71270121655699	4.024479007523	1.1958566214064	3.36535244734438	0.000764459421366347	0.0283618354780942		TET2	90.5472920765436	-1.47921764866474	0.354060441123318	-4.17786760919029	2.94254839780483e-05	0.00435054391988894
CASC2	28.9705850324128	3.71692247158518	0.97790745779409	3.80089388005038	0.000144175042284447	0.0100024525050027		TFCP2L1	9.3966635223995	-2.42713131334463	0.664095915146285	-3.65479030662308	0.000257392266562846	0.0152439000406806
CCDC108	5.7531823181948	4.76989427852831	1.2908947682365	3.69502952207677	0.000219861239923446	0.0137594603809823		USPL1	80.6844186905892	-2.76435755869779	0.598347213045802	-4.61998902715067	3.8376033917457e-06	0.00129423174386624
CCDC11	78.4336259866377	4.44309385505426	0.952252341394379	4.6658786352242	3.07301051327303e-06	0.00119784227496072		ZBTB11	122.705088423438	-1.36066873061105	0.3866504647889	-3.51911831104079	0.000432983572171062	0.0201412013399573
CCDC113	20.7073346813194	4.55908594886203	1.11653182785959	4.08325659430764	4.44089410194201e-05	0.00539168952916779		ZC3H7A	68.6691368810518	-1.01178826873069	0.288701343570591	-3.50461918956499	0.000457260834241714	0.0207925235525418
CCDC13	15.5790578649142	3.51009870480898	1.05060249500433	3.34103404617795	0.000834669871655077	0.0298050791522479		ZNF10	25.7673288272693	-2.44827862841345	0.710903749520599	-3.44389606900295	0.000573396070908988	0.0240340829143597
CCDC153	8.31637058614237	4.48969735539702	1.26031034214972	3.56237444480454	0.000367515687895611	0.0187479326333639		ZNF331	184.733450843117	-1.64312914119529	0.469147158386273	-3.50237470657856	0.000461130608056029	0.0208125900089526
CCDC170	37.6215386593565	3.89941245415625	0.954278763279981	4.08624041967932	4.384194856237e-05	0.00537699980973718
CCDC176	27.0572347433265	3.01262303418856	0.778356948986178	3.87049031695875	0.000108616671553915	0.00832353021088453
CCDC24	5.90619643589165	2.67562157573164	0.860949076643901	3.1077582267253	0.00188512217591436	0.0481837228163709
CCDC30	25.3185123623097	3.06244663249229	0.825853160815926	3.70822172487256	0.000208719862636409	0.0132673709542861
CCDC37	8.48621503017869	4.79468602395567	1.45272612648256	3.30047483593132	0.000965213690581268	0.0323124465385627
CCDC42B	16.2708874304289	4.43812257373052	1.17443934310165	3.77892872867286	0.000157504492238456	0.0106236780014839
CCDC67	3.47954474576882	5.89540738442033	1.68489076521227	3.49898492302413	0.000467032988903991	0.0209630132856389
CCDC8	4.22681250010234	4.6447364401116	1.32764380974726	3.49848084705476	0.000467916695528221	0.0209630132856389
CD24	164.742486728919	3.66372687369204	0.998581739048625	3.66893037437532	0.000243567396088927	0.0145672500291412
CD36	28.2315908190054	3.50664518027944	1.10331739310164	3.17827417767935	0.00148154577823728	0.0412556130586669
CDH2	30.9239672235207	3.00023362469109	0.953846352852418	3.14540556319063	0.00165856731962323	0.0444263589292989
CETN2	366.083584735665	2.98517082276436	0.660218980204802	4.52148591947228	6.14070452770968e-06	0.00169441576524825
CHST9	5.59241474056	4.78555251397458	1.45378139061588	3.29179651415625	0.000995496125940768	0.0328066481644674
CKB	716.373921171711	1.90828480896427	0.542174695042356	3.51968623104991	0.000432057596013604	0.0201412013399573
CLIC6	15.4798365179298	4.13753610818907	1.11310276025337	3.71711961907924	0.00020150704996948	0.0128763004930498
CLU	2391.67155328375	2.72541694565442	0.812581682557288	3.35402212990727	0.000796459927091947	0.029213957627865
CMAS	149.790314076963	1.31088958328232	0.340303993991404	3.85211342337471	0.000117102755739671	0.00871015017930482
CMTM4	55.0685882844112	2.30070691931945	0.67740966107816	3.39633024373709	0.000682959055347542	0.0262513356649658
CNKSR2	10.515579891385	4.02834801277379	1.21890653614998	3.30488671059035	0.00095014797744768	0.0321329988696164
CNTN1	38.5385339672444	4.82173578877357	0.933466290540125	5.16540965392934	2.39912891030991e-07	0.000323642490000807
CNTN3	43.2676391226267	5.1555709929103	1.09049907158676	4.7277169942094	2.27058354748344e-06	0.000950591546551601
COL8A1	4.73506238093196	6.13437189156171	1.51195880036657	4.0572348202044	4.96571489362333e-05	0.00558229115958157
CORO2B	135.522692144279	2.81130264148674	0.881588092025256	3.18890723107249	0.00142811700269499	0.0406060152920841
COX6A1	786.391513095449	1.21908516616004	0.386611069256328	3.15325986010963	0.00161458009044642	0.0439520557805158
CP	69.0668347487098	5.77212107574952	1.07824855538016	5.35323794031372	8.63941225523302e-08	0.000209782208381568
CPE	180.984984471186	4.44800764019444	0.819711032463466	5.42631179042071	5.75304276375133e-08	0.000174619230486762
CPNE2	82.0493108058681	1.62604186976699	0.500650068517941	3.2478610750629	0.00116276028054197	0.0361050449259847
CPS1	16.9240742646713	6.3113960951341	1.25228474453559	5.03990495985375	4.65763086554312e-07	0.000403916402418278
CRB1	12.4236594709531	5.61116372965257	1.434059288947	3.91278364353593	9.12382735467434e-05	0.00780087238824656
CRIP2	12.794456844316	3.86743588776246	1.12434591856699	3.43972066238442	0.000582314868508255	0.0241292997220434
CRISPLD1	22.1228802025463	3.83782626459657	1.17033742598659	3.2792476591623	0.0010408424867514	0.0336983163510632
CRLF1	29.6905000560831	5.78335346371339	1.35497324396832	4.26824181913413	1.97019683875468e-05	0.00332224441935009
CRNDE	18.8241976010895	3.13262660282768	0.771418868660449	4.06086333909283	4.8891585159844e-05	0.0055475956581838
CSMD3	6.69993084998998	4.41470074283558	1.2628551775663	3.49580919590743	0.00047262652783661	0.0210961715972952
CTNNA1	271.57939980719	0.856310645701372	0.242059840436408	3.53759898443928	0.000403782805041527	0.0193767867035936
CTNNA2	33.2066426739059	4.85741123521493	0.949579718433806	5.11532748743468	3.13197081400763e-07	0.000380252576528667
CTXN1	68.3180751314136	3.67318271105473	1.13954430197664	3.22337859500791	0.00126687988717897	0.0377313941748563
DAG1	22.6342794730911	1.82090034799433	0.500918356553798	3.63512401606062	0.000277846943908723	0.0155647551081543
DCDC1	5.31929526140266	5.79310485940058	1.54053221225762	3.76045681700541	0.000169603352102311	0.0113140346037041
DCDC2	17.6455881458107	5.52599905974995	1.26166978668945	4.37990916327629	1.18728791043121e-05	0.00248532112423195
DCDC5	18.9480546059537	5.0299560028766	1.25020093393499	4.02331806539679	5.73839159035477e-05	0.00590686096839003
DDAH1	175.576143608238	4.01086315633524	0.88516302024166	4.5312140979864	5.8645665876733e-06	0.00169441576524825
DHRS11	11.872521076172	2.81428850067791	0.893372563880169	3.1501846088206	0.00163167323607688	0.0442190731232352
DKK3	163.92406305282	3.33409293872286	0.919088642695343	3.62760759282718	0.000286059582031636	0.0158586729929045
DLG5	12.829969921688	2.51693160029155	0.70787757511985	3.55560295841467	0.000377113225292869	0.0188416941081511
DMKN	15.0865996167165	4.82797339049447	1.38872554200096	3.47654971733151	0.000507910048856099	0.0221817838243234
DNAAF3	5.07588589290995	4.67225128668017	1.34126489250029	3.48346647467265	0.000494965108999742	0.0218522595940577
DNAH10	13.3207456692045	4.21332061853879	1.19286854569518	3.53209130523545	0.000412286975571344	0.0195451394724471
DNAH12	36.3765126661218	3.31318479954836	0.973686649365625	3.40272181169061	0.000667181744217433	0.0260458313715236
DNAH5	48.1987022419478	4.65310600528444	1.16890868134765	3.98072670648644	6.87049039480209e-05	0.0065167674908822
DNAH7	26.0859885115494	4.70016495988067	1.14571975721713	4.10236877759449	4.08941790713885e-05	0.00522373273630263
DPP6	68.0902051189839	3.06687823703506	0.929157882699982	3.30070733309952	0.000964414266763658	0.0323124465385627
DPYSL3	96.8265723855909	3.99638766043651	0.848696411479897	4.70885419848528	2.49113178034437e-06	0.00100816103150537
DPYSL4	7.16406369600071	3.78587763356254	1.19898995292211	3.15755576127707	0.00159097805540652	0.0434283455836521
DYDC2	40.1674712889781	3.91575088885153	1.10041266621179	3.55843858316501	0.000373065999197494	0.018794167204385
DYNC2H1	100.318275547339	2.47415014073051	0.762238200194913	3.2459015306473	0.0011707932829809	0.0361368784035347
DYNLRB2	26.8932801390913	4.62645652922889	1.11257814316854	4.15832052574129	3.20595971946809e-05	0.00445505767305409
EBF1	7.43968602668711	4.35933929880814	1.2287052917359	3.54791285439107	0.000388296672352162	0.0191031490109937
ECM2	22.3665417502449	5.46619075497086	1.120434322792	4.87863558244959	1.06822221663742e-06	0.000617585044390236
EFCAB1	26.9517552545477	3.30146351291995	1.03868772614204	3.17849477742694	0.00148041885098298	0.0412556130586669
EFEMP1	64.6925642216817	3.97051844004991	0.96224816216838	4.12629360715279	3.68656553210967e-05	0.00491852660718061
EFHC1	45.5846573674951	2.87063261450046	0.767136623390638	3.74200960685811	0.000182554534707761	0.0119805113831726
EFHC2	22.1552739256148	4.14281807012779	1.20567554869802	3.43609694548548	0.000590159752829869	0.0242885747766354
EHD3	16.7678467188192	2.40930247552969	0.775739230889168	3.10581491768581	0.0018975544531762	0.0483995979327988
EHF	5.26644345263026	4.40914836872307	1.37816466119334	3.19928996358477	0.00137766530355661	0.0395419254148481
EID2B	8.9287800129156	1.93258007626003	0.595167788903678	3.2471180603035	0.00116580019850729	0.0361070923726455
ELMOD1	4.98915805067945	5.18995165822349	1.61478517195989	3.21401988843157	0.00130890606790356	0.0383201622713331
ELOVL2	17.0945453709151	5.07814643265739	1.12708723694932	4.50554869772313	6.62016541693182e-06	0.00174672442545985
ENKD1	9.43509357608253	2.44760646061387	0.734131153584403	3.33401797303303	0.000856011263584511	0.0301371998630328
ENPEP	5.52571679793587	4.33591568972397	1.31943381235832	3.2861941607924	0.00101550985224378	0.0331432933228273
ENPP5	6.48060210819797	4.26879877026053	1.04988393955328	4.06597206551888	4.78326654741013e-05	0.0055475956581838
ENPP6	64.1692052083405	3.28690708305321	0.998292588818781	3.29252878351266	0.000992907337886445	0.0328066481644674
ENTPD2	9.70748747807237	5.56622682503236	1.51050900100313	3.68500076552726	0.000228701952982919	0.0140235879351799
EPDR1	18.5075510376604	2.99301312625787	0.614756629662233	4.86861463845022	1.12383320674834e-06	0.000620202680142347
EPHX2	27.60714194434	4.68851691847477	1.11854983031732	4.19160308409745	2.76990281432286e-05	0.00420367375858673
EYA1	5.06122515446266	4.69407771912609	1.41460678701851	3.31829152963386	0.000905699017327909	0.0310476903355702
FABP6	5.9039738419646	4.52465224309863	1.35710399746257	3.33404974973072	0.000855913475153598	0.0301371998630328
FABP7	124.11362851358	4.49313023184152	0.910806666107933	4.93313279210132	8.09210993675737e-07	0.000579006830628532
FAM169A	40.1201636737777	3.02724761678329	0.826373885660296	3.66329051451624	0.000248995862884479	0.0148189155454925
FAM179A	36.8493993949099	3.45255054604527	0.951140337453598	3.62990655541797	0.000283523841726181	0.0157901970752182
FAM182B	4.46619853999193	5.41635868184394	1.51756256388756	3.56911722174325	0.000358186142459746	0.0185170964827022
FAM183A	20.1153225975219	4.42462745317529	1.09448705280569	4.04264942361161	5.28506110891844e-05	0.00575690116577286
FAM219A	117.0807149457	1.61066846054038	0.473799565554841	3.39947221913177	0.00067516038240572	0.0261694829732362
FAM227A	24.5670976249031	4.56133839843243	1.17932146478201	3.86776509598725	0.000109837394375731	0.00832353021088453
FAM229B	34.227165646075	2.8572209731781	0.713728184697259	4.0032340524566	6.24824321268703e-05	0.00616747323944986
FAM81B	38.6176293235466	3.74214146793166	1.10736762257774	3.37931269763933	0.00072667304249493	0.0274845402147381
FAT3	10.0518551779639	4.68405834521941	1.48970576706374	3.14428422630856	0.00166493643957096	0.0444263589292989
FBLN5	23.6316954391907	4.0296160340067	1.21052144352348	3.32882664372936	0.000872126702635396	0.0306025731118391
FBXO36	16.8441028630335	3.15542451936411	0.884408257238305	3.56783701818591	0.000359940266033911	0.0185170964827022
FHL1	35.62838022095	4.64003140049431	0.883501753547628	5.25186439286923	1.50567302281422e-07	0.000261148230999821
FHOD3	9.69292669894584	4.19577636596362	1.28364305330803	3.26864727320483	0.00108062923247095	0.0347087817762694
FIBIN	8.08524833276455	5.209344690409	1.54486000243646	3.37204968876995	0.000746109862453768	0.0278723687386191
FLNB	98.4633228022008	2.76247776694011	0.765764982211858	3.60747465751291	0.000309191726707969	0.016610162628148
FMN2	59.4153811173468	4.98856898330108	0.955593629615199	5.22038744158423	1.78549199005306e-07	0.000270970728140427
FOLR1	7.80665675992712	5.93830885372822	1.46733981484864	4.04698952051591	5.18805629907394e-05	0.00575690116577286
FTO	377.261019595587	1.42063481850494	0.416659706632675	3.40958051832298	0.000650628688609754	0.0258992882242984
FUT9	64.6961719950879	3.35934624212593	0.861052880062204	3.90144010886212	9.56221209961831e-05	0.00806214007649069
FXYD6	169.91260537957	2.41767722413733	0.662502011500614	3.64931303176139	0.000262942535259666	0.0154041512021992
FZD3	83.250797800109	3.71946239262138	0.877677882884446	4.23784450440695	2.25675975067328e-05	0.00360517370170057
GABRB1	29.3730053649331	5.29379822745572	1.31120197115339	4.03736292647505	5.40554100072569e-05	0.00575690116577286
GABRB3	7.35702490925161	4.94610913505774	1.27112921599655	3.89111435156499	9.97848891714239e-05	0.00818573202317742
GABRG1	91.6380149074124	3.76891291543976	1.18406988141223	3.18301560964004	0.00145749756530126	0.0409617544914874
GALNTL4	10.1249939649274	4.97375088454377	1.19317400950532	4.1685042122279	3.06605096010465e-05	0.00437940290666243
GDPD2	4.50950847101884	5.41581198665426	1.63101358432346	3.32051923951371	0.000898501659124852	0.0310476903355702
GJA1	83.2594196803035	3.90394781626076	1.01522702464732	3.84539390843831	0.00012035893171183	0.00885622902977777
GLO1	82.9789699283725	1.152864455785	0.289021379116184	3.98885528575921	6.6392907525739e-05	0.00639743087515871
GLRB	7.52587303258712	4.50497167777221	1.23823598644185	3.63821737302074	0.000274531674710561	0.0155243431946119
GMPR	21.2713903830488	3.47539715878938	0.782190621914803	4.44315881758031	8.86476803822003e-06	0.00209085401259799
GPC6	7.99952161140821	4.84535267577112	1.37910100886526	3.51341391574932	0.000442387736694196	0.0204221654418412
GPM6A	127.694253978994	4.33585355691913	0.978400751910611	4.43157218394622	9.35484851599758e-06	0.00214296633646654
GPR125	17.6361908191214	3.4833588567544	0.962045859286466	3.62078254703778	0.000293713300285883	0.0159909111155646
GPR17	4.78152660266265	4.29499731228631	1.25272015721672	3.42853692226753	0.000606843985029455	0.0247238014169215
GPR37L1	31.4092474171083	3.66385241272988	1.08621864766621	3.37303398408952	0.000743447761028369	0.0278586397118686
GRAMD1C	9.14500364852285	3.87072725827222	1.08581786224192	3.56480344712713	0.000364128959702036	0.0186535430368878
GRAMD3	70.4174647730975	3.31897430195462	0.791796146630496	4.19170302366156	2.76868267283889e-05	0.00420367375858673
GREM1	30.6640824013448	3.05996303233776	0.929699329518673	3.29134692817513	0.000997088639542745	0.0328066481644674
GRIN2A	27.1047382469495	4.05789388797322	1.23064897873417	3.29736095189965	0.000975979863865192	0.0324640315813351
GYG2	50.8095222765532	6.4391793784389	1.30908961870405	4.91882242929514	8.70664073163344e-07	0.000587262917348675
HSD17B10	33.3502274722005	1.60574576557891	0.417808849465387	3.8432545591927	0.00012141341812746	0.00888000186437042
IARS2	45.66998064379	1.16288551807336	0.361119077464433	3.22022731736707	0.00128088984898494	0.0379299601378686
ICA1L	21.6259184665533	3.58718206774299	1.01152552524276	3.54630899391498	0.000390667835784161	0.0191188492741024
IFT140	6.69530033495224	2.20274232716449	0.693499186977497	3.1762724002097	0.00149180798796111	0.0414463175785718
IFT57	70.1951107962273	2.10850129921655	0.662842036248224	3.18100117963391	0.00146767031998894	0.0410575699423635
IGFBP5	144.971271478117	3.84038354499941	0.929580082590976	4.13131005808051	3.60701667810517e-05	0.00486586549876388
IGFBP7	99.3296305198424	2.7349915093019	0.69633633000398	3.92768751457542	8.57665460173004e-05	0.00743779739425746
IGSF1	6.30653042959907	4.19711915945012	1.05180679299602	3.9903898580982	6.59647769333329e-05	0.00639743087515871
IGSF11	29.8018142773584	2.87245763451878	0.828216715172526	3.46824397756863	0.00052387143740563	0.0225827787160122
IL17D	83.6250798617668	3.00848385967501	0.879675975142266	3.41999093380772	0.000626232227560394	0.0251977538906402
IL20RA	5.92402679599124	5.46226880490041	1.44205578491386	3.78783460532125	0.000151965952600161	0.0103760901671107
IMPAD1	275.232348117071	1.13310483693538	0.365416060416753	3.10086216693128	0.00192958086153433	0.0489082280582218
INHBB	24.6604379034793	3.47535664227583	0.96667583763803	3.59516241842508	0.000324189259949492	0.0172630780923104
IQCA1	184.353302955	3.76878080365286	1.06054359734557	3.5536311878981	0.000379951642062689	0.0189057085503406
ITGA3	4.52401298781383	3.80939536803209	1.18531944458223	3.2138132766182	0.00130984822853169	0.0383201622713331
ITGB4	18.871718325962	4.36067465394109	1.0004710576162	4.35862149209109	1.30884256565435e-05	0.0026198225807022
ITGB8	125.310355075266	2.85382296743991	0.592835571050854	4.81385245217532	1.48048133895304e-06	0.000748938497342868
KANK1	48.2075091426573	2.65106911495011	0.763548903672244	3.47203578212208	0.000516527484874801	0.0224097537962212
KATNAL2	12.8006245716375	2.51676553137936	0.785804446753083	3.20278860953071	0.00136103846107546	0.039301505874578
KCNH2	9.31481259955594	4.40865024884455	1.38282381878319	3.18815035506396	0.00143186061267371	0.0406173357440923
KCNIP2	9.98536874150546	4.06179381756088	1.05049036484714	3.86656932179661	0.000110377099411285	0.00832353021088453
KCNJ16	28.0870209114675	4.12797681787302	1.19361572272436	3.45838006259767	0.000543434174134319	0.023150295818122
KCNJ3	9.34987668135989	6.51243064436304	1.42492857884425	4.57035583470803	4.86896774059362e-06	0.0015976793875283
KCNN3	48.746596734814	2.96955597077803	0.895293992696114	3.31685010175867	0.000910384462520633	0.0310476903355702
KCTD1	18.734206259887	3.5362239318606	1.04692782434107	3.37771511048172	0.000730907610844753	0.0275588487679073
KCTD18	24.6206626684205	1.90000599966852	0.473820090775889	4.00997348288297	6.0725567158122e-05	0.00613632312799086
KIAA1211	5.29695835708567	5.16116191203399	1.15041232658003	4.48635831934901	7.24508567789753e-06	0.00179515480031335
KIAA1377	78.6224425141673	3.53368669198483	0.917612160744051	3.85095887255844	0.000117656258084671	0.00871015017930482
KIAA1671	10.2748745388386	3.01630116206476	0.914412844666318	3.29862072657723	0.000971610900917271	0.0324074943627379
KLHDC9	7.52759289474067	3.56257464268773	1.01643920667473	3.50495594748128	0.000456682842054104	0.0207925235525418
LANCL2	19.4635810258538	1.55919797152999	0.484664793256949	3.21706464596318	0.00129509413712863	0.0381644124244628
LGI1	14.1009960743825	4.8601988409959	1.41041557796138	3.44593389135765	0.000569089560350894	0.0239906817785424
LINGO2	5.28740459546927	5.51144970788534	1.72370493088833	3.19744383688974	0.00138651408348801	0.0397020459613865
LMO3	36.4866283910159	5.1622294008388	1.05553849021588	4.89061218391287	1.00522847063265e-06	0.000617585044390236
LOC100499183	4.98733591978255	4.62859177867444	1.43391663613242	3.22793645184195	0.00124686670113855	0.0374920103251578
LOC100505695	8.76456051363476	6.2094628290929	1.14219800623648	5.43641539837121	5.43631331181084e-08	0.000174619230486762
LOC100505875	27.4899778381838	4.05588178520418	1.15597016831702	3.50863880086902	0.00045040614291086	0.0206353999286066
LOC100506497	4.16843312649597	5.44575258332685	1.73421739080515	3.14017874125834	0.00168844782302378	0.044661100259982
LOC100506844	29.2160656561183	2.99031047074383	0.758957081032297	3.94002578732984	8.14728508645414e-05	0.00727324913489998
LOC255130	8.16623287368981	4.59305584881516	1.28325867056876	3.57921279174326	0.000344630770885358	0.0181132562308187
LOC284998	11.3139716285363	3.64623035057289	1.07067882761667	3.40553138487794	0.000660354227373732	0.0260458313715236
LOC286189	8.96134399155792	3.58975527782413	1.10139151675793	3.25929083636942	0.00111691104853725	0.035498847297756
LOC401321	21.0143538712413	1.75828848687978	0.559915136144904	3.1402767551273	0.00168788297440535	0.044661100259982
LOC441204	9.51615964646825	4.87421274171206	1.33985765589177	3.63785863392176	0.000274914239917762	0.0155243431946119
LOC643037	8.06593793999607	6.34845095556903	1.45539634922563	4.36200830031411	1.28873979448312e-05	0.0026198225807022
LRP11	35.3766995629512	2.06709487231385	0.62880639672148	3.28733117711816	0.00101141812329474	0.0331387914021891
LRP2BP	19.6312116238242	3.44111612623098	0.934523241804637	3.68221567136834	0.000231215675973067	0.014056842347551
LRRC34	12.9478394216247	3.183298033238	0.896971685324814	3.54893926454908	0.000386786282018701	0.0191031490109937
LRRC3B	10.332560660137	5.7250070922224	1.47364830872712	3.88492088534166	0.000102363216559516	0.00823040935264297
LRRC48	28.057916731713	3.45266841220955	1.07179337885834	3.22139367560497	0.0012756878622976	0.0378682795505017
LRRC6	34.3196771825488	3.19237975539597	0.953713569448565	3.34731501958371	0.000815984256555096	0.0294847168417721
LRRC71	7.0569688305321	5.08526395628907	1.4961928095699	3.39880256325446	0.0006768155550281	0.0261694829732362
LRRIQ1	98.71967290282	4.30233023823153	1.00447831257417	4.28314895839413	1.84266719536435e-05	0.00317423060724568
LSAMP	77.4027829382721	2.28666518341873	0.724221428619182	3.15741166037926	0.00159176458156043	0.0434283455836521
LTBP1	38.8695310115495	3.27768699237029	1.00879202440209	3.24912064437956	0.00115762369804062	0.0361050449259847
LURAP1L	16.1506854363592	2.60278501161137	0.812757455532887	3.20241296329278	0.00136281475769684	0.039301505874578
MAATS1	30.8523340036269	3.53309395519123	0.983083813197065	3.59388885033244	0.000325778856030356	0.0172719698299762
MAOB	278.410627630266	3.67034758671578	0.900376523731578	4.0764585592527	4.57268003966576e-05	0.00544283415309627
MAP3K19	11.7606463159639	4.43957042373911	1.36838914474872	3.24437711361293	0.00117707794650082	0.0361795021480165
MAP6	34.7542415753925	3.04759731280842	0.747608144622888	4.07646349859618	4.57258295346263e-05	0.00544283415309627
MAPK4	16.5909110703324	4.41464018313073	1.1990321005264	3.68183652563816	0.000231559877235005	0.014056842347551
MASP1	34.9105908370832	6.06507615978413	1.24144842204325	4.88548380431452	1.03175187262885e-06	0.000617585044390236
MDH1B	7.81182100373261	5.43408297378511	1.37326749907646	3.95704622547289	7.58822509081325e-05	0.00687527170354953
METRN	33.3777057430036	3.1889118928036	0.732535994665695	4.35324941849296	1.3413439557008e-05	0.00262665434938119
MFAP3L	38.8112422665219	2.05118575918242	0.614159147070447	3.33982774492023	0.000838303690521174	0.0298470530985852
MKRN3	10.5483441227839	3.84071213862765	1.12309616365884	3.41975359092611	0.000626778821758779	0.0251977538906402
MLC1	70.1041315108333	3.08582182176532	0.7966900283929	3.87330293061418	0.000107370232183326	0.00832353021088453
MORN2	24.4566474649391	2.87668928325018	0.811771380859516	3.5437185284905	0.000394526200469799	0.0191524768402968
MPDZ	101.366312810692	2.53545772266487	0.809257550891207	3.13306650011812	0.00172990243850889	0.0453623013087181
MPL	5.38111867420789	4.61082853947955	1.26662213981815	3.64025575941813	0.000272367361328011	0.0155243431946119
MRPS7	15.3423464791512	1.51062956413053	0.470396787023794	3.21139430753408	0.0013209255076864	0.0383771826162606
MT1F	185.488343736488	3.05784604725548	0.691085840515791	4.42469787106802	9.65773485842848e-06	0.00217138072067
MT1G	17.2230921725613	3.91698963487308	0.862632473350069	4.54073983519458	5.60571703680729e-06	0.00169441576524825
MTMR11	36.6661833582781	2.72929261332338	0.676464498277049	4.0346427939306	5.46854258610841e-05	0.00577335439460367
MYEOV2	90.5463140776735	1.39473626951954	0.41451807820174	3.36471759101599	0.000766220413212658	0.0283618354780942
MYLK3	29.7479352646773	4.71058859080387	1.24549289249242	3.782107966411	0.000155505883116947	0.0105474688654908
MYO3A	4.06335205575507	6.34488985863062	1.89726668575644	3.34422667422789	0.000825122901888908	0.0296385122835303
MYO5C	21.7705236208884	3.63772782619906	1.0602401719506	3.43104130784487	0.000601269034307332	0.0245791493115331
MYRIP	5.3040521915057	4.59645721791895	1.30454537706138	3.5234168920003	0.000426020680202241	0.0199703362097892
NAT14	10.2533091129181	2.66578408526133	0.82517897211833	3.23055261383837	0.00123551162540123	0.0374073482393923
NDN	42.6740305816857	2.412611495157	0.696642510664483	3.46319878305411	0.000533793883476231	0.0228196885186089
NDRG4	104.510549552285	3.32890351047695	0.827424161079751	4.02321284180641	5.74095704035931e-05	0.00590686096839003
NDUFA7	42.9327936329959	1.71034390755758	0.466028206591191	3.67004375136016	0.000242508957658192	0.0145672500291412
NDUFB6	150.819717949382	0.909341842722798	0.277511430671542	3.27677256580858	0.00105000911366301	0.0338147497320493
NEBL	115.999829733256	3.41646302783635	0.975316316988968	3.50292819706306	0.000460173491636858	0.0208125900089526
NEGR1	25.1911447906776	2.61337302990152	0.695648638529058	3.75674282268053	0.000172139238153334	0.0114204507673204
NEK5	17.6740465010379	4.19989657563123	1.24504132319868	3.37329893986259	0.000742732676408919	0.0278586397118686
NELL2	18.7885838145453	3.97117578360967	1.07530936715148	3.69305420832464	0.000221576767364139	0.0137957104234257
NFATC4	6.14133670228174	4.88064099960644	1.57391010145547	3.1009655475831	0.00192890732086438	0.0489082280582218
NFIB	114.850502272836	3.08213763842044	0.824527119850794	3.7380670255918	0.000185440515160575	0.012104480078304
NGEF	11.2757615812759	4.45782628533507	1.11329222452097	4.00418343643172	6.2232063093576e-05	0.00616747323944986
NME5	16.2857501619132	4.48964704045907	1.26112590803282	3.56003077239313	0.000370811338814715	0.0187584186022894
NNAT	137.302321152855	4.26665630133032	1.04081710035908	4.09933339859454	4.14341804795035e-05	0.00522373273630263
NOS3	7.27606760436949	4.00890031554945	1.29629412591204	3.09258542132859	0.00198421118828744	0.049876414155275
NRG3	7.99216262906659	3.76381490665458	1.13706804099558	3.31010526279422	0.000932608918008656	0.0316279465741427
NTRK2	314.340432846969	4.03123162565291	0.797451928517671	5.05514060658965	4.30073795509318e-07	0.000401655842406048
NWD1	27.0267661996438	4.05161150729878	1.14279955023888	3.54533873105907	0.000392108843526193	0.0191188492741024
ODF3B	12.4623589985369	3.10543128531584	0.913525792245696	3.39939092215649	0.0006753611213419	0.0261694829732362
OGDHL	8.13278410151679	5.08613520354019	1.32539262821875	3.83745547941946	0.000124315763324196	0.00903783043424589
OSBPL5	13.4007091870113	2.70859553673885	0.864868692620204	3.13179972850317	0.001737383446464	0.0454602853955159
PACRG	18.2055491816549	4.49934313751788	1.2412079560348	3.62497123519221	0.000288993616033819	0.0159113416227
PAICS	47.0666060941716	1.20621267046694	0.32793573115128	3.67819836597953	0.000234887255241524	0.0141878913725738
PALM	76.3344224492895	3.3386885476728	1.06243165303125	3.14249724972624	0.0016751328687007	0.0446004126291561
PALMD	23.8133890815408	4.01298163020235	0.936218216074866	4.2863742248329	1.81612949834085e-05	0.00317423060724568
PAMR1	11.8025205501328	5.13586065677119	1.22832692490594	4.18118381404402	2.89995304815689e-05	0.00434670740218182
PAQR6	455.315347536251	2.33171538583243	0.711231550449153	3.27841950256554	0.00104390132860015	0.0337074628471661
PARD3	53.7203641854757	3.20823166201112	0.964405661239092	3.32664125788012	0.000878994556810636	0.0307546769862765
PARD3B	34.7749896304343	2.90911227261568	0.850560454344452	3.42022987050086	0.000625682410830177	0.0251977538906402
PARVA	21.4695562839818	3.82190816989292	1.04906678865191	3.64315047548519	0.000269321284615355	0.0155211117271901
PBX1	166.281223975476	2.50214036443782	0.753896186180101	3.31894551306308	0.000903580584900299	0.0310476903355702
PCDHB4	13.060761212806	2.9262403839902	0.819125390002272	3.5723961431376	0.00035372978342517	0.0184319025775321
PCSK1N	15.488052505287	4.02468329053646	1.09100391194807	3.68897237348129	0.000225161664343025	0.0139473865652483
PDE1A	24.4883729918521	3.39834258461421	0.878560171026888	3.8680817736617	0.000109694881465663	0.00832353021088453
PFN1	271.58181535971	2.4431999787854	0.789203233822662	3.09578049617369	0.00196295614931347	0.0496505221016976
PI16	30.7758721736806	3.14207022200729	0.918320223426798	3.42154091987908	0.000622673542259539	0.0251977538906402
PIRT	9.28287459903691	6.40389809358793	1.41556636275697	4.52391230963956	6.07068844544462e-06	0.00169441576524825
PKIG	15.7303519753205	2.50926875915227	0.648043858313295	3.87206626058196	0.000107916603831348	0.00832353021088453
PLCE1	13.5107848263474	4.92812937908559	1.30707858215986	3.77033901889985	0.000163025934812076	0.0109353473732233
PLEKHA7	4.78069375327507	4.69996800247053	1.22756244702005	3.82869972430312	0.00012882206560807	0.00930969463421177
PLEKHG1	23.4835819415906	2.63800044593765	0.734783744807796	3.5901725706081	0.000330459106169258	0.0174439304695694
PLTP	76.719977106687	2.55413441585904	0.699084913683076	3.65353959993613	0.000258649876091741	0.0152440201244166
PNMA2	84.7998341802144	4.19877440370896	0.902189138460403	4.65398465212541	3.25581048296713e-06	0.00119784227496072
PPFIA2	68.9094769412452	2.34910388921738	0.723817960537157	3.24543464972059	0.00117271477563567	0.0361368784035347
PPIC	4.49882714050308	4.30758327988197	1.28375898919236	3.35544546612441	0.000792372772910112	0.0291521146542475
PPP1R1B	50.3354868929131	4.8664070551157	1.12036481402448	4.34359147502587	1.40172071532007e-05	0.00262844748169066
PPP1R32	15.6565606697979	4.47692243755922	0.907588693150926	4.93276576861754	8.10733557424022e-07	0.000579006830628532
PPP1R42	3.57033513517248	5.65296000004407	1.4864235658109	3.8030613413749	0.000142918949083246	0.00997229287827407
PRICKLE2	15.7234261760226	4.1641422089527	1.12499780857638	3.7014669514976	0.000214356579367627	0.0134844726948309
PRKG1	7.89773537651627	5.30791387157512	1.41622064918801	3.74794271967323	0.000178290956338092	0.0117642962005477
PROM1	6.6057014630374	5.02367842345661	1.41801013364614	3.54276623576672	0.000395953520048966	0.0191524768402968
PSAT1	398.211999599359	1.9528100351454	0.612799256918361	3.18670431319659	0.00143903809231432	0.0406310732064841
PSD2	39.0223530288803	3.07510813075032	0.936042366186013	3.28522323543978	0.00101901599953297	0.0331685609928413
PTPRF	106.410854684473	2.87618030254112	0.862708069901044	3.33389752905757	0.000856382007474368	0.0301371998630328
PTPRZ1	105.310447248585	3.54735045259171	0.872738278429838	4.06462113587343	4.81105470791616e-05	0.0055475956581838
PURG	15.7950813395171	4.62096038950037	1.09431160247298	4.22270985618512	2.41382472092335e-05	0.00380600596580915
RAB4A	53.5141084220867	1.05694474479774	0.3179333383276	3.3244225042819	0.000886018539835479	0.0309113537130533
RABL5	91.8564070302098	2.56082115213616	0.809175923210802	3.16472732156297	0.00155228351485236	0.0427353155415475
RALGPS1	18.6397364975173	2.03841025146775	0.625845263227306	3.25705149697266	0.00112576007253337	0.0355933672933013
RARRES2	34.6985043044886	5.03176354568055	1.08022730010648	4.6580599705123	3.19203234231383e-06	0.00119784227496072
RAVER2	5.90999963850711	4.71285827772033	1.29500304565472	3.63926424229964	0.000273418126811232	0.0155243431946119
REEP1	44.9974716401393	3.39310626435836	1.02814630948706	3.30021732612275	0.000966099834733405	0.0323124465385627
RFX4	32.6412957529418	4.17951090814451	1.01684722861792	4.11026434504349	3.95206425781883e-05	0.00513591640774079
RGMA	20.883149883109	5.39941648570255	1.34073647260319	4.02720191181119	5.64445587341907e-05	0.00590686096839003
RGS22	22.6572860623492	4.77268579363761	1.054054208574	4.52793201223913	5.95637381773075e-06	0.00169441576524825
RHBDD2	32.628701136364	1.61383579154126	0.495386869805676	3.25772823202664	0.00112307906060268	0.0355933672933013
RHOC	25.423441746636	1.70232410844918	0.547387499341324	3.10990680367674	0.0018714638194546	0.0479355321350176
RIBC1	9.72659476187108	4.67246692699169	1.39363449215031	3.35272049688028	0.000800214725950835	0.0292420378343704
RND2	81.3360354704277	2.65745185911486	0.856726872791362	3.1018658845805	0.00192305060888019	0.0489082280582218
RNF165	7.34570975582668	6.19991754604223	1.33869858989764	4.6313020666708	3.63373276527975e-06	0.00126048998580747
RNF32	7.27021963357202	3.40770190232543	0.979032223060469	3.48068411034818	0.000500134962678518	0.0219210779129238
ROBO2	5.30637146680844	5.24719905638399	1.33261680667393	3.93751529329758	8.23296863131474e-05	0.00729609285786805
RPH3A	9.01071583535118	4.64496622618827	1.28549783063323	3.61335983266512	0.000302254781849334	0.0163824790465749
RSPH1	38.040230377726	4.40357284226894	1.03773240125257	4.24345701931798	2.2010254443079e-05	0.00356301998924563
RSPH3	5.41092623064257	2.78187144999041	0.855119171392769	3.25319738237122	0.00114114200511701	0.0358000131372754
RSPH4A	50.7180454506138	3.81087257465071	1.156809127642	3.29429677168838	0.00098668264800304	0.0327303662005599
RSPH9	6.23770407571283	4.22078329428231	1.24423804090536	3.39226350225643	0.000693177430706205	0.0264649368270058
RTN1	234.458804081965	2.28153808773371	0.707293465853962	3.22573047522651	0.00125651622964273	0.0376675643064011
S100B	1273.69821183933	2.36419310685286	0.578576496370716	4.08622389897088	4.38450688710964e-05	0.00537699980973718
SALL2	16.7836613977633	3.88758277348717	0.955099340830455	4.07034389753314	4.6943788309032e-05	0.00553344207631027
SCN9A	10.9180448923243	3.84723941633105	1.05613672182447	3.64274751254267	0.000269743396296608	0.0155211117271901
SEC14L5	158.051813932203	2.6998392361628	0.80609146068409	3.3492964109452	0.000810170718640158	0.0294499481886532
SFRP2	26.8302876085795	4.26579418410628	1.1190725366178	3.81190141346771	0.000137901881152368	0.00967784242237516
SGCE	16.3163793814716	2.64501609657834	0.759782943403136	3.4812785935034	0.000499026154632209	0.0219210779129238
SH3BP4	157.635917859878	1.78458486432483	0.454848833271045	3.9234680486943	8.72833457979857e-05	0.0075156532009457
SIX3	21.6003031463575	3.84204151208902	1.22810641982226	3.12842718682722	0.00175744548969557	0.0456898194655116
SLC14A1	70.1867768607397	4.70015448793353	1.07183444622832	4.38514968843643	1.15906046981338e-05	0.00246879880070249
SLC16A9	19.6790856344009	5.36049903229341	1.34577146755515	3.98321643869577	6.7988782768234e-05	0.00649962056369393
SLC39A12	29.9444227504894	5.09815280405173	1.13265876088701	4.50104919513381	6.76188518216067e-06	0.00174672442545985
SLC47A2	72.8399411970339	4.47424717456133	1.15108273504748	3.88699008188736	0.000101494899346834	0.00821499715313275
SLC4A4	28.739341457216	6.6767473628236	1.25535812805543	5.31859969964585	1.04568914796683e-07	0.000211595199091088
SLC9C2	7.90978689748356	6.4551066700354	1.70428467398831	3.78757537901774	0.000152124540791179	0.0103760901671107
SLIT3	6.89451735616613	5.19765836603597	1.53259792738304	3.39140375513306	0.000695355806590467	0.0264649368270058
SLITRK5	5.50723506196686	4.13575038039946	1.3169645551204	3.14036574812854	0.00168737026312702	0.044661100259982
SMAD1	16.0693640766747	3.48171032945883	1.02248617771876	3.40514170785838	0.000661297281555139	0.0260458313715236
SMYD2	13.6213739774448	1.42983436385236	0.459586857484369	3.11112979095795	0.0018637300306532	0.0478383642751806
SOD3	18.9884170955409	4.40275483197504	0.967273927559483	4.55171457281349	5.32104918608923e-06	0.00169441576524825
SORBS2	16.4366931921434	3.79670885478404	0.911432898487953	4.16564824583652	3.10469095206573e-05	0.00438302940105
SOX6	49.2121364909876	3.09152142350457	0.982812975703726	3.14558466354287	0.00165755212008665	0.0444263589292989
SPA17	26.5265679125548	3.28870515575167	1.00891764699969	3.25963686484381	0.00111554942540695	0.035498847297756
SPAG6	38.2435600907702	4.58449808850955	1.14374970432537	4.00830537588088	6.11560084413882e-05	0.00613632312799086
SPAG8	23.7013557591758	4.93305665036579	1.09879322580711	4.48952226361085	7.13830867306075e-06	0.00179515480031335
SPARC	741.988557292701	2.36164942435894	0.612049944125616	3.85858939621803	0.000114043352895734	0.00854691572535248
SPATA17	14.0402313063125	3.63601959691857	1.1540717390561	3.15060101886945	0.00162934899924639	0.0442190731232352
SPATA18	24.3698895296882	4.11240164320231	1.0337850103145	3.97800471294436	6.94959946203303e-05	0.00654070442391806
SPATA6L	9.12256095529075	3.20629523878488	1.03625595272702	3.09411514630837	0.00197400856634859	0.0497229004233158
SRI	128.759160543217	1.67178677867458	0.390466426244827	4.28151222821485	1.8562752089156e-05	0.00317423060724568
ST8SIA1	12.1757084654476	2.69392395219605	0.859463982522796	3.13442332311419	0.00172192249005488	0.0452507812808577
STIM1	17.5891013248631	1.65366846238462	0.525344771300429	3.14777752197125	0.00164516854912956	0.044297682686363
STK33	20.4334484005331	5.2022090086659	1.19946700645769	4.33710054604106	1.44374591134223e-05	0.00265583622872818
STON2	82.3305177366453	2.69914156910696	0.69794208975969	3.86728585180514	0.000110053398533532	0.00832353021088453
STXBP1	42.6168217240124	2.03754805799602	0.652909262580942	3.12072162974318	0.00180408484676281	0.046602966222441
SULF1	12.1737013513675	6.33821250386648	1.4594983657663	4.3427335395053	1.40720769549372e-05	0.00262844748169066
SUN1	29.5487332801802	1.41630075854272	0.453758461175307	3.12126578284463	0.00180075429314568	0.046602966222441
SYNPO	9.18225939690106	4.6997345569162	1.46126786914181	3.21620330957959	0.00129898770909804	0.0381864643490539
SYT9	9.02266884861445	4.68651985043007	1.29304633823727	3.62440208973402	0.00028963071399528	0.0159113416227
TACC2	6.6173229194866	3.87581884949033	1.12624729044509	3.4413568692881	0.000578804600693572	0.0240659817021255
TCTEX1D1	28.0439483346814	3.50553550296307	1.03002592840307	3.40334685399422	0.000665657182732949	0.0260458313715236
TCTEX1D2	14.483892549149	2.96830175214744	0.84577276916423	3.50957356439914	0.000448825882663329	0.0206353999286066
TCTN1	20.1019712048859	2.55144684049313	0.777997450455526	3.27950540069152	0.00103989219789395	0.0336983163510632
TEKT1	15.4545221369493	3.65086469765137	1.06048289295906	3.4426436502567	0.000576057831157126	0.0240340829143597
TEKT2	6.20716789900084	5.42185817751195	1.38811444341663	3.90591582936554	9.38691846169812e-05	0.00796969070234104
TENM3	11.4626598747039	3.86565778160352	1.20747470841027	3.20143995951099	0.00136742569174112	0.0393410315721064
TEX9	14.9499252166052	4.07455625707085	1.06883281668136	3.81215489782772	0.000137760496139368	0.00967784242237516
TGFBR3	60.5755568108378	3.76511292929324	0.864076942189928	4.35738155418299	1.31627689171266e-05	0.0026198225807022
THRA	182.594906549632	2.36175816951768	0.702531563569838	3.3617822913417	0.00077441154513739	0.028577904466605
THSD7A	11.7446776702057	3.90881937682024	1.17831503915522	3.31729566960517	0.000908933725098881	0.0310476903355702
TMEM17	6.81204642379568	3.8123708135371	1.18655620104213	3.21297112617908	0.00131369495635158	0.0383403136179435
TMEM178B	10.6097059884377	3.91200024659386	1.08304986403829	3.612022286774	0.000303818447730786	0.0163940434395532
TMEM231	28.0199443809183	3.98978243595866	0.879163996758811	4.53815494113463	5.67485596230447e-06	0.00169441576524825
TMEM232	25.7564532813257	4.55737835086545	1.10916261767506	4.10884596923964	3.9764116821319e-05	0.00513591640774079
TMEM246	7.64676313070791	3.83977733018389	1.18661279980593	3.23591430229969	0.00121253781497597	0.0368957935128404
TMEM47	82.8381964128522	4.39316836124707	0.988229599542431	4.44549360116434	8.76902911469133e-06	0.00209085401259799
TMEM59L	5.15951596560361	4.80063125537961	1.3158273101042	3.64837484259196	0.000263904410679304	0.0154041512021992
TNS1	173.213997020016	2.43934280999072	0.620353771420217	3.93218018874323	8.41789290291731e-05	0.00735263580822439
TPD52L1	50.1399265253388	3.95822284387296	1.12053054626265	3.53245420847737	0.000411721523904315	0.0195451394724471
TPPP3	413.375319311788	3.82852728816364	0.802479717195442	4.77087109633602	1.83430905240816e-06	0.000810921134183219
TPTE2P3	11.6568264541647	5.87201236149951	1.30194074806038	4.51019938522363	6.47667223969513e-06	0.00174672442545985
TRIL	22.3487883568788	5.54552068554564	1.33495323076594	4.15409360997902	3.26579468661407e-05	0.00445505767305409
TRUB1	25.0107744399647	2.31928176186472	0.546252902496204	4.2458021756339	2.17812743765873e-05	0.00356301998924563
TSNAXIP1	6.37447318372159	3.67544678379383	1.1792178475015	3.11685138719812	0.00182793693828622	0.0471188585302186
TSPAN3	369.89980341087	0.980227978500472	0.296675138853408	3.30404489668014	0.000953005687997272	0.032140116827708
TSPAN6	53.204162123991	4.55779395928346	1.11229191486689	4.09765988439184	4.17347891789272e-05	0.00522373273630263
TSPAN7	41.4358189846212	3.30929201200629	0.976453731561651	3.38909249362354	0.00070124352510181	0.0266056176195659
TTC18	69.5200901971676	3.78266821691346	0.959024285247225	3.94428824702633	8.00373406344832e-05	0.00719802483439452
TTC25	46.024842790031	3.27154497657207	0.857789977658382	3.81392306016774	0.000136778066602832	0.00967784242237516
TTC29	22.7538162662335	4.46435694744644	1.29866666675845	3.43764651986467	0.000586793158483074	0.0242321623712347
TUFM	56.8427422431973	1.37576505199614	0.42342210626516	3.24915735772802	0.00115747429431494	0.0361050449259847
TUSC3	19.1509050384871	4.17197238213982	1.07048496808806	3.89727320467767	9.72818534102152e-05	0.00808971905653029
USH1C	63.6498055952492	3.1818806223088	0.666642186691626	4.77299619770488	1.81505219087591e-06	0.000810921134183219
VDAC1	758.306821138019	1.51608670634883	0.379362338692043	3.99640805562292	6.43108429724082e-05	0.00629675761716135
VWA3B	15.3817959935273	3.90558908809472	1.1272366363729	3.46474640911396	0.000530731681879274	0.0227689517657112
VWA8	29.4564719568544	1.6860400641212	0.529394552762519	3.18484588729332	0.00144831115386241	0.0407980179096137
WASF3	120.360012874336	2.64776426016249	0.57018651305127	4.64368097027299	3.42255927154963e-06	0.00122215565046718
WDR16	28.6598035617879	4.27496950106335	1.17612159875637	3.63480230750264	0.000278193876819823	0.0155647551081543
WDR54	14.4991548725708	3.82212911244695	1.09449990101881	3.49212376254135	0.000479196157819356	0.0213110642933509
WDR65	19.8065875744594	5.0004698844824	1.2839357801419	3.89464174285239	9.83439716115938e-05	0.00812240924718612
WDR96	63.800581344589	4.58874779255008	1.13643832417129	4.03783266979866	5.39473104636361e-05	0.00575690116577286
WRB	227.061787356639	2.20712596360713	0.461161502475155	4.7860152067356	1.70125172573342e-06	0.000810921134183219
WWC1	51.8115711516404	4.30836667718203	1.08733433096721	3.96232010199626	7.42249319111282e-05	0.00682700680555308
ZBBX	37.0706088601969	4.04037553466732	1.14172191671922	3.5388438073235	0.000401883567322677	0.0193621761542247
ZIC1	28.9172780939307	2.66179435222385	0.823504032458412	3.23227846775392	0.00122807316530566	0.03727509074994
ZMYND10	13.2577912082744	4.64492959183317	1.30472403437586	3.56008586448334	0.000370733552737037	0.0187584186022894
ZMYND12	7.24309781570357	4.32590379642694	1.22445861750349	3.53291139005324	0.000411010205056153	0.0195451394724471
	gene expression of CD271 positive NSCs of Cntr donors was compared to PD donors
	differentially expressed genes were considered significant when: p-value < 0.01 and adj p-value < 0.05
	Shown in the table are the log2FoldChange of differentially expressed genes in Cntr donors
	negative log2FoldChange mean that these genes are downregulated in Cntr and upregulated in PD
